# Supplementary material for: Analysis of complex trophic networks reveals the signature of land-use intensification on soil communities in agroecosystems
Source: Sci Rep. 2021 Sep 14;11:18260. doi: 10.1038/s41598-021-97300-9 (PMC8440573; doi:10.1038/s41598-021-97300-9)
Supplement: Supplementary file 1 — Supplementary Information 1. [file 41598_2021_97300_MOESM1_ESM.xlsx]

## Sheet: Metadata
Metadata for paper: "Analysis of complex trophic networks reveals the signature of land-use intensification on soil communities in agroecosystems"
Juliette M.G. Bloor*, Sara Si-Moussi, Pierre Taberlet, Pascal Carrère, Mickaël Hedde
The attributes describe the taxa identified by metabarcoding within the BISE experiement. The attributes are defined below and grouped by theme. These attributes were assigned to the taxa at various stages of the analysis: sequence assignation, taxonomic matching, literature search for network reconstruction, SBM clustering, network topology analysis.
Group	Group description	Attribute	Attribute description	Analysis stage
Id	Unique identifier	key	Key used in GBIF.org	Taxonomic matching
Taxonomy	Scientific name and taxonomic path	verbatimScientificName	Name assigned to sequence	Sequence assignation
		scientificName	Name matched in taxonomic db	Taxonomic matching
		broad	Broad taxonomic group (e.g bacteria, fungi, moss, plant). This is used to select between taxa from different kingdoms with similar scientific names	Sequence assignation
		rank	Taxonomic rank (kingdom, phylum, class, order, family, genus, species).	Taxonomic matching
		kingdom	Kingdom name	Taxonomic matching
		phylum	Phylum name	Taxonomic matching
		class	Class name	Taxonomic matching
		order	Order name	Taxonomic matching
		family	Family name	Taxonomic matching
		genus	Genus name	Taxonomic matching
		species	Species name	Taxonomic matching
Trophic position	Set of attributes describing the position of the taxa in the network. These are food-web specific metrics.	trophic_group	Assigned cluster ID by the SBM algorithm	SBM clustering
		trophic_level	Vertical position of the taxa in the food web, reflecting the distance from the basal resources	Network topology analysis
		omnivory_index	Index of resource diversity of the taxa computed as variation in the trophic level of its resources	Network topology analysis
Diet/trophic preferences	Set of attributes providing summary statistics for each taxa from the knowledge base, as well as their overall feeding strategies and trophic preferences	consumers	Number of consumers	Network reconstruction
		parasites	Number of parasites	Network reconstruction
		symbiotes	Number of symbionts	Network reconstruction
		resources	Number of resources	Network reconstruction
		hosts	Number of parasitism hosts	Network reconstruction
		symbiohosts	Number of symbiosis hosts	Network reconstruction
		feeding_strategy	Dominant feeding strategy inferred from the previous statistics:	Network reconstruction
			-basal (has only consumers, no resources/hosts)
			-consumer (has trophic resources more than hosts)
			-parasite (has parasitism hosts more than other resources)
			-symbiont (has symbiotic hosts more than other resources)
Network role (centrality)	Set of metrics from network theory describing the role / importance of the taxa as nodes in the food web (network), based on their connectivity to other taxa and the number of paths passing through them. For all these metrics, higher values indicate higher topological importance (a.k.a centrality) of the taxa in the network	betweenness	Betweenness centrality quantifies the number of times a node acts as a bridge along the shortest path between two other nodes.	Network topology analysis
		hub	The hub scores are computed as the principal eigenvector of A.A' where A is the adjacency matrix of the network (A' its transpose)	Network topology analysis
		eigen_cent	Eigenvector centrality measures a node’s importance while giving consideration to the importance of its neighbors. Links from important nodes (higher degree or number of links) are worth more.	Network topology analysis
		authority	The authority scores of the vertices are defined as the principal eigenvector of A'.A, where A is the adjacency matrix of the graph. It is equal to the hub scores for undirected graphs (not the case here)	Network topology analysis
		pagerank	The PageRank score describes the probability to reach the taxa node by starting at a random taxa node in the network and following the directed trophic links.	Network topology analysis
Micro-habitat preference	Attributes describing whether the taxa lives at a given soil depth layer: surface (litter), subsoil, soil	Surface	Can the taxa live (e.g epigeic earthworm) or feed (e.g anecic earthworm) on the surface ?	Network reconstruction
		<10cm	Similarly for the subsurface	Network reconstruction
		>10cm	Similarly for the soil beyond 10cm depth	Network reconstruction

## Sheet: SciRep_datafile
Id	Taxonomy											Trophic position			Diet/trophic preferences							Network role (centrality)					Micro-habitat preference
key	verbatimScientificName	scientificName	broad	rank	kingdom	phylum	class	order	family	genus	species	trophic_group	trophic_level	omnivory_index	consumers	parasites	symbiotes	resources	hosts	symbiohosts	feeding_strategy	betweenness	hub	eigen_cent	authority	pagerank	Surface	<10cm	>10cm
37	Glaucocystophyceae	Glaucocystophyceae	algue	FAMILY	Plantae	Glaucophyta	Glaucophyceae	Glaucocystales	Glaucocystophyceae			16	2	7.04E-27	0	0	0	1	0	0	consumer	0	1.04E-18	0.000192203	6.49E-07	0.000158919	1	0	0
1948	Eustigmataceae	Eustigmataceae	algue	FAMILY	Chromista	Ochrophyta	Eustigmatophyceae	Eustigmatales	Eustigmataceae			16	2	3.58E-26	0	0	0	1	0	0	consumer	0	1.04E-18	0.000192203	6.49E-07	0.000158919	1	0	0
2164	Cercomonadidae	Cercomonadidae	protiste	FAMILY	Chromista	Cercozoa	Thecofilosea	Ebriida	Cercomonadidae			5	3.050587173	0.024240095	20	0	0	369	0	0	consumer	0	0.300576223	0.652848066	0.810605074	0.001825169	0	1	1
2171	Hartmannellidae	Hartmannellidae	protiste	FAMILY	Protozoa	Amoebozoa	Lobosa	Amoebida	Hartmannellidae			5	3.050587173	0.024240095	23	0	0	369	0	0	consumer	2021-07-07	0.409610651	0.675427782	0.810605074	0.001825169	0	1	1
2389	Convolvulaceae	Convolvulaceae	plantes	FAMILY	Plantae	Tracheophyta	Magnoliopsida	Solanales	Convolvulaceae			11	2	1.42E-26	9	18	0	1	0	0	consumer	0.406906907	0.185804924	0.053096465	1.95E-06	0.000160004	1	1	1
2416	Polygonaceae	Polygonaceae	plantes	FAMILY	Plantae	Tracheophyta	Magnoliopsida	Caryophyllales	Polygonaceae			11	2	1.44E-26	9	18	0	1	0	0	consumer	0.406906907	0.185804924	0.053096465	1.95E-06	0.000160004	1	1	1
2420	Plantaginaceae	Plantaginaceae	plantes	FAMILY	Plantae	Tracheophyta	Magnoliopsida	Lamiales	Plantaginaceae			11	2	1.46E-26	11	18	0	1	0	0	consumer	1.406906907	0.185868518	0.053144779	1.95E-06	0.000160004	1	1	1
2422	Papaveraceae	Papaveraceae	plantes	FAMILY	Plantae	Tracheophyta	Magnoliopsida	Ranunculales	Papaveraceae			11	2	1.51E-26	9	18	0	1	0	0	consumer	0.406906907	0.185804924	0.053096465	1.95E-06	0.000160004	1	1	1
2499	Juglandaceae	Juglandaceae	plantes	FAMILY	Plantae	Tracheophyta	Magnoliopsida	Fagales	Juglandaceae			11	2	1.47E-26	9	18	0	1	0	0	consumer	0.406906907	0.185804924	0.053096465	1.95E-06	0.000160004	1	1	1
2553	Anguinidae	Anguinidae	nematode	FAMILY	Animalia	Nematoda	Secernentea	Tylenchida	Anguinidae			2	1	0	9	1	0	0	0	0	basal	0	0.156306836	0.041755084	6.24E-17	0.000158376	0	1	1
2560	Cephalobidae	Cephalobidae	nematode	FAMILY	Animalia	Nematoda	Secernentea	Rhabditida	Cephalobidae			2	1	0	9	1	0	0	0	0	basal	0	0.156306836	0.041755084	6.24E-17	0.000158376	0	1	1
2588	Nygolaimidae	Nygolaimidae	nematode	FAMILY	Animalia	Nematoda	Adenophorea	Dorylaimida	Nygolaimidae			2	1	0	9	1	0	0	0	0	basal	0	0.157075324	0.04260196	6.24E-17	0.000158376	1	1	1
2592	Dorylaimidae	Dorylaimidae	nematode	FAMILY	Animalia	Nematoda	Adenophorea	Dorylaimida	Dorylaimidae			2	1	0	9	1	0	0	0	0	basal	0	0.156306836	0.041755084	6.24E-17	0.000158376	0	1	1
2596	Alaimidae	Alaimidae	nematode	FAMILY	Animalia	Nematoda	Adenophorea	Dorylaimida	Alaimidae			2	1	0	9	1	0	0	0	0	basal	0	0.156306836	0.041755084	6.24E-17	0.000158376	0	1	1
2607	Plectidae	Plectidae	nematode	FAMILY	Animalia	Nematoda	Adenophorea	Araeolaimida	Plectidae			2	1	0	9	1	0	0	0	0	basal	0	0.156306836	0.041755084	6.24E-17	0.000158376	0	1	1
2832	Laelapidae	Laelapidae	acariens	FAMILY	Animalia	Arthropoda	Arachnida	Mesostigmata	Laelapidae			16	3	1.35E-26	1	2	0	2	0	0	consumer	0	0.004892543	0.002873786	0.000396885	0.000171472	1	1	0
3042	Aphididae	Aphididae	insecte	FAMILY	Animalia	Arthropoda	Insecta	Hemiptera	Aphididae			16	1	0	2	2	0	0	0	0	basal	0	0.004894061	0.002348684	2.39E-17	0.000158376	1	1	0
3065	Asteraceae	Asteraceae	plantes	FAMILY	Plantae	Tracheophyta	Magnoliopsida	Asterales	Asteraceae			11	2	3.70E-27	13	19	0	1	0	0	consumer	1.196329984	0.18656904	0.054294527	1.95E-06	0.000160004	1	1	1
3073	Poaceae	Poaceae	plantes	FAMILY	Plantae	Tracheophyta	Liliopsida	Poales	Poaceae			11	2	7.04E-27	13	20	0	1	0	0	consumer	1.346329984	0.186782841	0.05505034	1.95E-06	0.000160004	1	1	1
3112	Brassicaceae	Brassicaceae	plantes	FAMILY	Plantae	Tracheophyta	Magnoliopsida	Brassicales	Brassicaceae			11	2	4.68E-27	12	19	0	1	0	0	consumer	0.871329984	0.186631226	0.054136894	1.95E-06	0.000160004	1	1	1
3235	Piptocephalidaceae	Piptocephalidaceae	fungi	FAMILY	Fungi	Zygomycota	Zoopagomycetes	Zoopagales	Piptocephalidaceae			9	1	0	21	0	0	0	0	0	basal	0	0.303651547	0.064017976	1.29E-16	0.000158376	1	1	1
3300	Glomeraceae	Glomeraceae	fungi	FAMILY	Fungi	Glomeromycota	Glomeromycetes	Glomerales	Glomeraceae			9	1	0	21	0	0	0	0	0	basal	0	0.303651547	0.064017976	1.29E-16	0.000158376	1	1	1
3511	Phytoseiidae	Phytoseiidae	acariens	FAMILY	Animalia	Arthropoda	Arachnida	Mesostigmata	Phytoseiidae			16	3	1.35E-26	1	2	0	2	0	0	consumer	0	0.004892543	0.002873786	0.000396885	0.000171472	1	1	0
3565	Enchytraeidae	Enchytraeidae	annelide	FAMILY	Animalia	Annelida	Clitellata	Enchytraeida	Enchytraeidae			16	2	9.42E-27	24	1	0	1	0	0	consumer	2021-05-04	0.159635704	0.051591842	2.00E-05	0.000158664	1	1	1
3811	Acidobacteriaceae	Acidobacteriaceae	bacterie	FAMILY	Bacteria	Acidobacteria		Acidobacteriales	Acidobacteriaceae			4	2	1.41E-27	33	0	0	1	0	0	consumer	0.104936275	1	0.197323213	2.00E-05	0.000158664	1	1	1
3833	Geodermatophilaceae	Geodermatophilaceae	bacterie	FAMILY	Bacteria	Actinobacteria		Actinomycetales	Geodermatophilaceae			4	2	1.58E-27	33	0	0	1	0	0	consumer	0.104936275	1	0.197323213	2.00E-05	0.000158664	1	1	1
3834	Intrasporangiaceae	Intrasporangiaceae	bacterie	FAMILY	Bacteria	Actinobacteria		Actinomycetales	Intrasporangiaceae			4	2	1.76E-27	33	0	0	1	0	0	consumer	0.104936275	1	0.197323213	2.00E-05	0.000158664	1	1	1
3836	Micrococcaceae	Micrococcaceae	bacterie	FAMILY	Bacteria	Actinobacteria		Actinomycetales	Micrococcaceae			4	2	1.38E-27	33	0	0	1	0	0	consumer	0.104936275	1	0.197323213	2.00E-05	0.000158664	1	1	1
3837	Microbacteriaceae	Microbacteriaceae	bacterie	FAMILY	Bacteria	Actinobacteria		Actinomycetales	Microbacteriaceae			4	2	1.76E-27	33	0	0	1	0	0	consumer	0.104936275	1	0.197323213	2.00E-05	0.000158664	1	1	1
3838	Micromonosporaceae	Micromonosporaceae	bacterie	FAMILY	Bacteria	Actinobacteria		Actinomycetales	Micromonosporaceae			4	2	1.34E-27	33	0	0	1	0	0	consumer	0.104936275	1	0.197323213	2.00E-05	0.000158664	1	1	1
3841	Pseudonocardiaceae	Pseudonocardiaceae	bacterie	FAMILY	Bacteria	Actinobacteria		Actinomycetales	Pseudonocardiaceae			4	2	1.62E-27	33	0	0	1	0	0	consumer	0.104936275	1	0.197323213	2.00E-05	0.000158664	1	1	1
3848	Acidimicrobiaceae	Acidimicrobiaceae	bacterie	FAMILY	Bacteria	Actinobacteria	Actinobacteria	Acidimicrobiales	Acidimicrobiaceae			4	2	1.69E-27	33	0	0	1	0	0	consumer	0.104936275	1	0.197323213	2.00E-05	0.000158664	1	1	1
3925	Pinaceae	Pinaceae	plantes	FAMILY	Plantae	Tracheophyta	Pinopsida	Pinales	Pinaceae			11	2	1.24E-26	9	18	4	1	0	0	consumer	0.906906907	0.186950682	0.056636647	1.95E-06	0.000160004	1	1	1
4093	Mortierellaceae	Mortierellaceae	fungi	FAMILY	Fungi	Zygomycota	Mortierellomycetes	Mortierellales	Mortierellaceae			9	1	0	21	0	0	0	0	0	basal	0	0.303651547	0.064017976	1.29E-16	0.000158376	1	1	1
4134	Tuberaceae	Tuberaceae	fungi	FAMILY	Fungi	Ascomycota	Pezizomycetes	Pezizales	Tuberaceae			9	3	1.97E-31	22	0	0	0	0	1	symbiote	0.894736842	0.30879278	0.066715897	0.000645696	0.000162811	1	1	1
4387	Thripidae	Thripidae	insecte	FAMILY	Animalia	Arthropoda	Insecta	Thysanoptera	Thripidae			16	1	0	0	2	0	0	0	0	basal	0	3.36E-05	0.001897995	1.20E-17	0.000158376	1	1	1
4645	Funariaceae	Funariaceae	Mousse	FAMILY	Plantae	Bryophyta	Bryopsida	Funariales	Funariaceae			16	2	2.35E-26	2	0	0	1	0	0	consumer	0	0.003077581	0.000946192	6.49E-07	0.000158919	1	0	0
4671	Pottiaceae	Pottiaceae	Mousse	FAMILY	Plantae	Bryophyta	Bryopsida	Pottiales	Pottiaceae			16	2	2.40E-26	2	0	0	1	0	0	consumer	0	0.003077581	0.000946192	6.49E-07	0.000158919	1	0	0
4676	Geraniaceae	Geraniaceae	plantes	FAMILY	Plantae	Tracheophyta	Magnoliopsida	Geraniales	Geraniaceae			11	2	1.44E-26	9	18	0	1	0	0	consumer	0.406906907	0.185804924	0.053096465	1.95E-06	0.000160004	1	1	1
4688	Betulaceae	Betulaceae	plantes	FAMILY	Plantae	Tracheophyta	Magnoliopsida	Fagales	Betulaceae			11	2	1.49E-26	9	18	0	1	0	0	consumer	0.406906907	0.185804924	0.053096465	1.95E-06	0.000160004	1	1	1
4707	Planococcaceae	Planococcaceae	bacterie	FAMILY	Bacteria	Firmicutes	Bacilli	Bacillales	Planococcaceae			4	2	1.72E-27	33	0	0	1	0	0	consumer	0.104936275	1	0.197323213	2.00E-05	0.000158664	1	1	1
4721	Gemmatimonadaceae	Gemmatimonadaceae	bacterie	FAMILY	Bacteria	Gemmatimonadetes	Gemmatimonadetes	Gemmatimonadales	Gemmatimonadaceae			4	2	1.51E-27	33	0	0	1	0	0	consumer	0.104936275	1	0.197323213	2.00E-05	0.000158664	1	1	1
4723	Caulobacteraceae	Caulobacteraceae	bacterie	FAMILY	Bacteria	Proteobacteria	Alphaproteobacteria	Caulobacterales	Caulobacteraceae			4	2	1.54E-27	33	0	0	1	0	0	consumer	0.104936275	1	0.197323213	2.00E-05	0.000158664	1	1	1
4726	Methylocystaceae	Methylocystaceae	bacterie	FAMILY	Bacteria	Proteobacteria	Alphaproteobacteria	Rhizobiales	Methylocystaceae			4	2021-05-02	0.25	33	0	0	1	0	1	symbiote	1.568334968	1	0.199070172	0.000667624	0.000160893	1	1	1
4728	Acetobacteraceae	Acetobacteraceae	bacterie	FAMILY	Bacteria	Proteobacteria	Alphaproteobacteria	Rhodospirillales	Acetobacteraceae			4	2	1.44E-27	33	0	0	1	0	0	consumer	0.104936275	1	0.197323213	2.00E-05	0.000158664	1	1	1
4729	Rhodobacteraceae	Rhodobacteraceae	bacterie	FAMILY	Bacteria	Proteobacteria	Alphaproteobacteria	Rhodobacterales	Rhodobacteraceae			4	2	1.54E-27	33	0	0	1	0	0	consumer	0.104936275	1	0.197323213	2.00E-05	0.000158664	1	1	1
4730	Rhodospirillaceae	Rhodospirillaceae	bacterie	FAMILY	Bacteria	Proteobacteria	Alphaproteobacteria	Rhodospirillales	Rhodospirillaceae			4	2	1.48E-27	33	0	0	1	0	0	consumer	0.104936275	1	0.197323213	2.00E-05	0.000158664	1	1	1
4852	Chlorellaceae	Chlorellaceae	algue	FAMILY	Plantae	Chlorophyta	Trebouxiophyceae	Chlorellales	Chlorellaceae			16	2	8.61E-27	1	0	0	1	0	0	consumer	0	0.002435068	0.00072805	6.49E-07	0.000158919	1	0	0
4876	Polyangiaceae	Polyangiaceae	bacterie	FAMILY	Bacteria	Proteobacteria	Deltaproteobacteria	Myxococcales	Polyangiaceae			4	2	1.41E-27	33	0	0	1	0	0	consumer	0.104936275	1	0.197323213	2.00E-05	0.000158664	1	1	1
4899	Enterobacteriaceae	Enterobacteriaceae	bacterie	FAMILY	Bacteria	Proteobacteria	Gammaproteobacteria	Enterobacteriales	Enterobacteriaceae			4	2	1.28E-27	33	0	0	1	0	0	consumer	0.104936275	1	0.197323213	2.00E-05	0.000158664	1	1	1
5386	Fabaceae	Fabaceae	plantes	FAMILY	Plantae	Tracheophyta	Magnoliopsida	Fabales	Fabaceae			11	2	3.75E-26	14	20	34	1	0	0	consumer	49.54508258	0.187736897	0.138671631	1.95E-06	0.000160004	1	1	1
5438	Burkholderiaceae	Burkholderiaceae	bacterie	FAMILY	Bacteria	Proteobacteria	Betaproteobacteria	Burkholderiales	Burkholderiaceae			4	2	1.48E-27	33	0	0	1	0	0	consumer	0.104936275	1	0.197323213	2.00E-05	0.000158664	1	1	1
5439	Comamonadaceae	Comamonadaceae	bacterie	FAMILY	Bacteria	Proteobacteria	Betaproteobacteria	Burkholderiales	Comamonadaceae			4	2	1.58E-27	33	0	0	1	0	0	consumer	0.104936275	1	0.197323213	2.00E-05	0.000158664	1	1	1
5607	Pseudomonadaceae	Pseudomonadaceae	bacterie	FAMILY	Bacteria	Proteobacteria	Gammaproteobacteria	Pseudomonadales	Pseudomonadaceae			4	2	1.62E-27	33	0	0	1	0	0	consumer	0.104936275	1	0.197323213	2.00E-05	0.000158664	1	1	1
5611	Xanthomonadaceae	Xanthomonadaceae	bacterie	FAMILY	Bacteria	Proteobacteria	Gammaproteobacteria	Xanthomonadales	Xanthomonadaceae			4	2	1.54E-27	33	0	0	1	0	0	consumer	0.104936275	1	0.197323213	2.00E-05	0.000158664	1	1	1
5613	Opitutaceae	Opitutaceae	bacterie	FAMILY	Bacteria	Verrucomicrobia	Opitutae	Opitutales	Opitutaceae			4	2	1.62E-27	33	0	0	1	0	0	consumer	0.104936275	1	0.197323213	2.00E-05	0.000158664	1	1	1
5980	Trichodoridae	Trichodoridae	nematode	FAMILY	Animalia	Nematoda	Adenophorea	Triplonchida	Trichodoridae			2	1	0	9	1	0	0	0	0	basal	0	0.156306836	0.041755084	6.24E-17	0.000158376	0	1	1
5984	Qudsianematidae	Qudsianematidae	nematode	FAMILY	Animalia	Nematoda	Adenophorea	Dorylaimida	Qudsianematidae			2	1	0	9	1	0	0	0	0	basal	0	0.156306836	0.041755084	6.24E-17	0.000158376	0	1	1
5986	Aporcelaimidae	Aporcelaimidae	nematode	FAMILY	Animalia	Nematoda	Adenophorea	Dorylaimida	Aporcelaimidae			2	1	0	9	1	0	0	0	0	basal	0	0.156306836	0.041755084	6.24E-17	0.000158376	0	1	1
6064	Rhagidiidae	Rhagidiidae	acariens	FAMILY	Animalia	Arthropoda	Arachnida	Prostigmata	Rhagidiidae			16	1	0	0	2	0	0	0	0	basal	0	2.24E-05	0.00126533	1.20E-17	0.000158376	1	1	0
6083	Parasitidae	Parasitidae	acariens	FAMILY	Animalia	Arthropoda	Arachnida	Mesostigmata	Parasitidae			16	3	1.35E-26	1	2	0	2	0	0	consumer	0	0.004892543	0.002873786	0.000396885	0.000171472	1	1	0
6103	Lumbricidae	Lumbricidae	annelide	FAMILY	Animalia	Annelida	Clitellata	Crassiclitellata	Lumbricidae			16	2	4.07E-26	3	1	0	1	0	0	consumer	2021-05-01	5.23E-05	0.012540201	2.00E-05	0.000158664	1	1	1
6463	Tylenchidae	Tylenchidae	nematode	FAMILY	Animalia	Nematoda	Secernentea	Tylenchida	Tylenchidae			2	1	0	9	1	0	0	0	0	basal	0	0.156306836	0.041755084	6.24E-17	0.000158376	0	1	1
6465	Hoplolaimidae	Hoplolaimidae	nematode	FAMILY	Animalia	Nematoda	Secernentea	Tylenchida	Hoplolaimidae			2	1	0	9	1	0	0	0	0	basal	0	0.156306836	0.041755084	6.24E-17	0.000158376	0	1	1
6509	Anatonchidae	Anatonchidae	nematode	FAMILY	Animalia	Nematoda	Adenophorea	Dorylaimida	Anatonchidae			2	1	0	9	1	0	0	0	0	basal	0	0.156306836	0.041755084	6.24E-17	0.000158376	0	1	1
6634	Cucurbitaceae	Cucurbitaceae	plantes	FAMILY	Plantae	Tracheophyta	Magnoliopsida	Cucurbitales	Cucurbitaceae			11	2	2.17E-26	9	19	0	1	0	0	consumer	1.406906907	0.185840511	0.053911507	1.95E-06	0.000160004	1	1	1
6636	Caricaceae	Caricaceae	plantes	FAMILY	Plantae	Tracheophyta	Magnoliopsida	Brassicales	Caricaceae			11	2	1.42E-26	9	18	0	1	0	0	consumer	0.406906907	0.185804924	0.053096465	1.95E-06	0.000160004	1	1	1
6639	Urticaceae	Urticaceae	plantes	FAMILY	Plantae	Tracheophyta	Magnoliopsida	Rosales	Urticaceae			11	2	1.44E-26	9	18	0	1	0	0	consumer	0.406906907	0.185804924	0.053096465	1.95E-06	0.000160004	1	1	1
6657	Sapindaceae	Sapindaceae	plantes	FAMILY	Plantae	Tracheophyta	Magnoliopsida	Sapindales	Sapindaceae			11	2	1.54E-26	9	18	0	1	0	0	consumer	0.406906907	0.185804924	0.053096465	1.95E-06	0.000160004	1	1	1
6664	Salicaceae	Salicaceae	plantes	FAMILY	Plantae	Tracheophyta	Magnoliopsida	Malpighiales	Salicaceae			11	2	2.22E-27	10	18	8	1	0	0	consumer	5.106906907	0.187173557	0.060013504	1.95E-06	0.000160004	1	1	1
6683	Melastomataceae	Melastomataceae	plantes	FAMILY	Plantae	Tracheophyta	Magnoliopsida	Myrtales	Melastomataceae			11	2	1.48E-26	9	18	0	1	0	0	consumer	0.406906907	0.185804924	0.053096465	1.95E-06	0.000160004	1	1	1
6716	Aquifoliaceae	Aquifoliaceae	plantes	FAMILY	Plantae	Tracheophyta	Magnoliopsida	Aquifoliales	Aquifoliaceae			11	2	1.46E-26	9	18	0	1	0	0	consumer	0.406906907	0.185804924	0.053096465	1.95E-06	0.000160004	1	1	1
6720	Apiaceae	Apiaceae	plantes	FAMILY	Plantae	Tracheophyta	Magnoliopsida	Apiales	Apiaceae			11	2	1.40E-26	9	18	0	1	0	0	consumer	0.406906907	0.185804924	0.053096465	1.95E-06	0.000160004	1	1	1
7131	Chromulinaceae	Chromulinaceae	algue	FAMILY	Chromista	Ochrophyta	Chrysophyceae	Ochromonadales	Chromulinaceae			6	2	8.53E-27	11	0	0	1	0	0	consumer	2.1875	0.11887944	0.025240923	1.30E-06	0.000159461	1	1	0
7212	Neanuridae	Neanuridae	collembole	FAMILY	Animalia	Arthropoda	Entognatha	Collembola	Neanuridae			16	1	0	1	2	0	0	0	0	basal	0	1.23E-05	0.000646292	1.56E-17	0.000158376	1	0	0
7214	Isotomidae	Isotomidae	collembole	FAMILY	Animalia	Arthropoda	Entognatha	Collembola	Isotomidae			16	1	0	1	2	0	0	0	0	basal	0	2.46E-05	0.001292582	1.56E-17	0.000158376	1	1	0
7215	Hypogastruridae	Hypogastruridae	collembole	FAMILY	Animalia	Arthropoda	Entognatha	Collembola	Hypogastruridae			16	1	0	1	2	0	0	0	0	basal	0	2.46E-05	0.001292582	1.56E-17	0.000158376	1	1	0
7216	Entomobryidae	Entomobryidae	collembole	FAMILY	Animalia	Arthropoda	Entognatha	Collembola	Entomobryidae			16	1	0	1	2	0	0	0	0	basal	0	1.23E-05	0.000646292	1.56E-17	0.000158376	1	0	0
7460	Oribatulidae	Oribatulidae	acariens	FAMILY	Animalia	Arthropoda	Arachnida	Sarcoptiformes	Oribatulidae			16	1	0	0	2	0	0	0	0	basal	0	2.24E-05	0.00126533	1.20E-17	0.000158376	1	1	0
7571	Chytridiaceae	Chytridiaceae	fungi	FAMILY	Fungi	Chytridiomycota	Chytridiomycetes	Chytridiales	Chytridiaceae			9	1	0	21	0	0	0	0	0	basal	0	0.303651547	0.064017976	1.29E-16	0.000158376	1	1	1
7622	Gigasporaceae	Gigasporaceae	fungi	FAMILY	Fungi	Glomeromycota	Glomeromycetes	Diversisporales	Gigasporaceae			9	1	0	21	0	0	0	0	0	basal	0	0.303651547	0.064017976	1.29E-16	0.000158376	1	1	1
7623	Diversisporaceae	Diversisporaceae	fungi	FAMILY	Fungi	Glomeromycota	Glomeromycetes	Diversisporales	Diversisporaceae			9	1	0	21	0	0	0	0	0	basal	0	0.303651547	0.064017976	1.29E-16	0.000158376	1	1	1
7634	Tipulidae	Tipulidae	insecte	FAMILY	Animalia	Arthropoda	Insecta	Diptera	Tipulidae			16	1	0	2	2	0	0	0	0	basal	0	0.004894758	0.002364273	2.39E-17	0.000158376	1	1	0
7717	Solanaceae	Solanaceae	plantes	FAMILY	Plantae	Tracheophyta	Magnoliopsida	Solanales	Solanaceae			11	2	4.17E-28	12	18	0	1	0	0	consumer	0.746329984	0.18634538	0.053260956	1.95E-06	0.000160004	1	1	1
7809	Planctomycetaceae	Planctomycetaceae	bacterie	FAMILY	Bacteria	Planctomycetes	Planctomycetacia	Planctomycetales	Planctomycetaceae			4	2	1.54E-27	33	0	0	1	0	0	consumer	0.104936275	1	0.197323213	2.00E-05	0.000158664	1	1	1
7814	Bradyrhizobiaceae	Bradyrhizobiaceae	bacterie	FAMILY	Bacteria	Proteobacteria	Alphaproteobacteria	Rhizobiales	Bradyrhizobiaceae			4	2021-05-02	0.25	33	0	0	1	0	1	symbiote	1.568334968	1	0.199070172	0.000667624	0.000160893	1	1	1
7815	Hyphomicrobiaceae	Hyphomicrobiaceae	bacterie	FAMILY	Bacteria	Proteobacteria	Alphaproteobacteria	Rhizobiales	Hyphomicrobiaceae			4	2021-05-02	0.25	33	0	0	1	0	1	symbiote	1.568334968	1	0.199070172	0.000667624	0.000160893	1	1	1
7816	Methylobacteriaceae	Methylobacteriaceae	bacterie	FAMILY	Bacteria	Proteobacteria	Alphaproteobacteria	Rhizobiales	Methylobacteriaceae			4	2021-05-02	0.25	33	0	0	1	0	1	symbiote	1.568334968	1	0.199070172	0.000667624	0.000160893	1	1	1
7817	Phyllobacteriaceae	Phyllobacteriaceae	bacterie	FAMILY	Bacteria	Proteobacteria	Alphaproteobacteria	Rhizobiales	Phyllobacteriaceae			4	2021-05-02	0.25	33	0	0	1	0	1	symbiote	1.568334968	1	0.199070172	0.000667624	0.000160893	1	1	1
7818	Rhizobiaceae	Rhizobiaceae	bacterie	FAMILY	Bacteria	Proteobacteria	Alphaproteobacteria	Rhizobiales	Rhizobiaceae			4	2021-05-02	0.25	33	0	0	1	0	1	symbiote	1.568334968	1	0.199070172	0.000667624	0.000160893	1	1	1
8085	Nocardiaceae	Nocardiaceae	bacterie	FAMILY	Bacteria	Actinobacteria		Actinomycetales	Nocardiaceae			4	2	1.48E-27	33	0	0	1	0	0	consumer	0.104936275	1	0.197323213	2.00E-05	0.000158664	1	1	1
8087	Nocardioidaceae	Nocardioidaceae	bacterie	FAMILY	Bacteria	Actinobacteria		Actinomycetales	Nocardioidaceae			4	2	1.62E-27	33	0	0	1	0	0	consumer	0.104936275	1	0.197323213	2.00E-05	0.000158664	1	1	1
8091	Streptomycetaceae	Streptomycetaceae	bacterie	FAMILY	Bacteria	Actinobacteria		Actinomycetales	Streptomycetaceae			4	2	1.69E-27	33	0	0	1	0	0	consumer	0.104936275	1	0.197323213	2.00E-05	0.000158664	1	1	1
8099	Flavobacteriaceae	Flavobacteriaceae	bacterie	FAMILY	Bacteria	Bacteroidetes	Flavobacteriia	Flavobacteriales	Flavobacteriaceae			4	2	1.41E-27	33	0	0	1	0	0	consumer	0.104936275	1	0.197323213	2.00E-05	0.000158664	1	1	1
8103	Sphingobacteriaceae	Sphingobacteriaceae	bacterie	FAMILY	Bacteria	Bacteroidetes	Sphingobacteriia	Sphingobacteriales	Sphingobacteriaceae			4	2	1.72E-27	33	0	0	1	0	0	consumer	0.104936275	1	0.197323213	2.00E-05	0.000158664	1	1	1
8113	Bacillaceae	Bacillaceae	bacterie	FAMILY	Bacteria	Firmicutes	Bacilli	Bacillales	Bacillaceae			4	2	1.38E-27	33	0	0	1	0	0	consumer	0.104936275	1	0.197323213	2.00E-05	0.000158664	1	1	1
8701	Botryidiopsidaceae	Botryidiopsidaceae	algue	FAMILY	Chromista	Ochrophyta	Xanthophyceae	Mischococcales	Botrydiopsidaceae			16	2	7.73E-27	0	0	0	1	0	0	consumer	0	1.04E-18	0.000192203	6.49E-07	0.000158919	1	0	0
8702	Botryochloridaceae	Botryochloridaceae	algue	FAMILY	Chromista	Ochrophyta	Xanthophyceae	Mischococcales	Botryochloridaceae			16	2	7.65E-27	0	0	0	1	0	0	consumer	0	1.04E-18	0.000192203	6.49E-07	0.000158919	1	0	0
8736	Bryaceae	Bryaceae	Mousse	FAMILY	Plantae	Bryophyta	Bryopsida	Bryales	Bryaceae			16	2	2.21E-26	2	0	0	1	0	0	consumer	3	0.003077581	0.000946192	6.49E-07	0.000158919	1	0	0
8742	Mniaceae	Mniaceae	Mousse	FAMILY	Plantae	Bryophyta	Bryopsida	Bryales	Mniaceae			16	2	2.24E-26	2	0	0	1	0	0	consumer	0	0.003077581	0.000946192	6.49E-07	0.000158919	1	0	0
8795	Scenedesmaceae	Scenedesmaceae	algue	FAMILY	Plantae	Chlorophyta	Chlorophyceae	Sphaeropleales	Scenedesmaceae			16	2	9.03E-27	1	0	0	1	0	0	consumer	0	0.002435068	0.00072805	6.49E-07	0.000158919	1	0	0
8816	Chlamydomonadaceae	Chlamydomonadaceae	algue	FAMILY	Plantae	Chlorophyta	Chlorophyceae	Volvocales	Chlamydomonadaceae			16	2	9.20E-27	1	0	0	1	0	0	consumer	0	0.002435068	0.00072805	6.49E-07	0.000158919	1	0	0
8926	Sphingomonadaceae	Sphingomonadaceae	bacterie	FAMILY	Bacteria	Proteobacteria	Alphaproteobacteria	Sphingomonadales	Sphingomonadaceae			4	2	1.48E-27	33	0	0	1	0	0	consumer	0.104936275	1	0.197323213	2.00E-05	0.000158664	1	1	1
8927	Oxalobacteraceae	Oxalobacteraceae	bacterie	FAMILY	Bacteria	Proteobacteria	Betaproteobacteria	Burkholderiales	Oxalobacteraceae			4	2	1.54E-27	33	0	0	1	0	0	consumer	0.104936275	1	0.197323213	2.00E-05	0.000158664	1	1	1
8929	Methylophilaceae	Methylophilaceae	bacterie	FAMILY	Bacteria	Proteobacteria	Betaproteobacteria	Methylophilales	Methylophilaceae			4	2	1.62E-27	33	0	0	1	0	0	consumer	0.104936275	1	0.197323213	2.00E-05	0.000158664	1	1	1
8931	Rhodocyclaceae	Rhodocyclaceae	bacterie	FAMILY	Bacteria	Proteobacteria	Betaproteobacteria	Rhodocyclales	Rhodocyclaceae			4	2	1.62E-27	33	0	0	1	0	0	consumer	0.104936275	1	0.197323213	2.00E-05	0.000158664	1	1	1
8941	Desulfuromonadaceae	Desulfuromonadaceae	bacterie	FAMILY	Bacteria	Proteobacteria	Deltaproteobacteria	Desulfuromonadales	Desulfuromonadaceae			4	2	1.58E-27	33	0	0	1	0	0	consumer	0.104936275	1	0.197323213	2.00E-05	0.000158664	1	1	1
8944	Myxococcaceae	Myxococcaceae	bacterie	FAMILY	Bacteria	Proteobacteria	Deltaproteobacteria	Myxococcales	Myxococcaceae			4	2	1.69E-27	33	0	0	1	0	0	consumer	0.104936275	1	0.197323213	2.00E-05	0.000158664	1	1	1
9545	Verrucomicrobiaceae	Verrucomicrobiaceae	bacterie	FAMILY	Bacteria	Verrucomicrobia	Verrucomicrobiae	Verrucomicrobiales	Verrucomicrobiaceae			4	2	1.51E-27	33	0	0	1	0	0	consumer	0.104936275	1	0.197323213	2.00E-05	0.000158664	1	1	1
1000794	Adineta vaga	Adineta vaga	protiste	SPECIES	Animalia	Rotifera	Eurotatoria	Bdelloidea	Adinetidae	Adineta	Adineta vaga	2	1	0	8	0	0	0	0	0	basal	0	0.155029364	0.040328425	4.78E-17	0.000158376	0	1	1
1002070	Trichocerca rattus	Trichocerca rattus	protiste	SPECIES	Chromista	Ciliophora	Hypotrichea	Oxytrichida	Oxytrichidae	Trichoda	Trichoda rattus	2	1	0	7	0	0	0	0	0	basal	0	0.110720033	0.03065232	4.16E-17	0.000158376	0	1	1
1002835	Notholca acuminata	Notholca acuminata	protiste	SPECIES	Animalia	Rotifera	Eurotatoria	Ploima	Brachionidae	Notholca	Notholca acuminata	2	1	0	8	0	0	0	0	0	basal	0	0.155029364	0.040328425	4.78E-17	0.000158376	0	1	1
1013578	Cylindroiulus caeruleocinctus	Cylindroiulus caeruleocinctus	diplopode	SPECIES	Animalia	Arthropoda	Diplopoda	Julida	Julidae	Cylindroiulus	Cylindroiulus caeruleocinctus	16	2	1.16E-25	0	2	0	1	0	0	consumer	0	2.24E-05	0.009343093	1.33E-05	0.000158568	1	1	0
1020585	Polydesmus coriaceus	Polydesmus coriaceus	diplopode	SPECIES	Animalia	Arthropoda	Diplopoda	Polydesmida	Polydesmidae	Polydesmus	Polydesmus coriaceus	16	2	1.58E-27	0	2	0	1	0	0	consumer	0	2.24E-05	0.009343093	1.33E-05	0.000158568	1	1	0
1032756	Gliricola	Gliricola	insecte	GENUS	Animalia	Arthropoda	Insecta	Psocodea	Gyropidae	Gliricola		16	1	0	0	2	0	0	0	0	basal	0	3.36E-05	0.001897995	1.20E-17	0.000158376	1	1	1
1037288	Trechus	Trechus	insecte	GENUS	Animalia	Arthropoda	Insecta	Coleoptera	Carabidae	Trechus		12	2.155074614	0.252523056	0	2	0	32	0	0	consumer	0	2.24E-05	0.003244767	5.98E-05	0.002906148	1	1	0
1037319	Trechus obtusus	Trechus obtusus	insecte	SPECIES	Animalia	Arthropoda	Insecta	Coleoptera	Carabidae	Trechus	Trechus obtusus	16	1	0	0	2	0	0	0	0	basal	0	2.24E-05	0.00126533	1.20E-17	0.000158376	1	1	0
1042814	Rhizophagus	Rhizophagus	fungi	GENUS	Animalia	Arthropoda	Insecta	Coleoptera	Monotomidae	Rhizophagus		16	1	0	0	2	0	0	0	0	basal	0	3.36E-05	0.001897995	1.20E-17	0.000158376	1	1	1
1063891	Amphimallon solstitiale	Amphimallon solstitiale	insecte	SPECIES	Animalia	Arthropoda	Insecta	Coleoptera	Melolonthidae	Amphimallon	Amphimallon solstitiale	16	1	0	0	2	0	0	0	0	basal	0	2.24E-05	0.00126533	1.20E-17	0.000158376	1	1	0
1162125	Agriotes	Agriotes	insecte	GENUS	Animalia	Arthropoda	Insecta	Coleoptera	Elateridae	Agriotes		16	3	6.98E-27	0	2	0	16	0	0	consumer	6.155555556	2.24E-05	0.009336506	0.006873097	0.00021192	1	1	0
1181282	Sitona lineatus	Sitona lineatus	insecte	SPECIES	Animalia	Arthropoda	Insecta	Coleoptera	Curculionidae	Sitona	Sitona lineatus	16	3	3.21E-25	0	2	0	3	0	0	consumer	0.888888889	2.24E-05	0.003337731	0.001289975	0.000166588	1	1	0
1195102	Otiorhynchus armadillo	Otiorhynchus armadillo	insecte	SPECIES	Animalia	Arthropoda	Insecta	Coleoptera	Curculionidae	Otiorhynchus	Otiorhynchus armadillo	16	1	0	0	2	0	0	0	0	basal	0	2.24E-05	0.00126533	1.20E-17	0.000158376	1	1	0
1198632	Barynotus moerens	Barynotus moerens	insecte	SPECIES	Animalia	Arthropoda	Insecta	Coleoptera	Curculionidae	Barynotus	Barynotus moerens	16	3	4.44E-26	0	2	0	2	0	0	consumer	0.622222222	2.24E-05	0.002876309	0.000859222	0.000163748	1	1	0
1198651	Barynotus obscurus	Barynotus obscurus	insecte	SPECIES	Animalia	Arthropoda	Insecta	Coleoptera	Curculionidae	Barynotus	Barynotus obscurus	16	3	3.12E-26	0	2	0	2	0	0	consumer	0.622222222	2.24E-05	0.002876309	0.000859222	0.000163748	1	1	0
1269085	Aphidius ervi	Aphidius ervi	insecte	SPECIES	Animalia	Arthropoda	Insecta	Hymenoptera	Braconidae	Aphidius	Aphidius ervi	16	4	1.14E-26	0	2	0	0	3	0	parasite	0	2.24E-05	0.001767523	3.38E-05	0.000347386	1	1	0
1318887	Myrmica scabrinodis	Myrmica scabrinodis	insecte	SPECIES	Animalia	Arthropoda	Insecta	Hymenoptera	Formicidae	Myrmica	Myrmica scabrinodis	16	1	0	0	2	0	0	0	0	basal	0	2.24E-05	0.00126533	1.20E-17	0.000158376	1	1	0
1419844	Forficula	Forficula	insecte	GENUS	Animalia	Arthropoda	Insecta	Dermaptera	Forficulidae	Forficula		15	3.036916225	0.344163362	0	2	0	258	0	0	consumer	787.2833333	2.24E-05	0.127604894	0.13160259	0.010564913	1	1	0
1419845	Forficula auricularia	Forficula auricularia	insecte	SPECIES	Animalia	Arthropoda	Insecta	Dermaptera	Forficulidae	Forficula	Forficula auricularia	16	2021-05-02	0.25	0	2	0	2	0	0	consumer	0	2.24E-05	0.001388524	4.10E-05	0.000199732	1	1	0
1489006	Bradysia subrufescens	Bradysia subrufescens	insecte	SPECIES	Animalia	Arthropoda	Insecta	Diptera	Sciaridae	Bradysia	Bradysia subrufescens	7	2.978018446	0.427139355	2	2	0	155	0	0	consumer	504.6111111	0.004894758	0.105368535	0.105964583	0.003419254	1	1	0
1505603	Tipula abdominalis	Tipula abdominalis	insecte	SPECIES	Animalia	Arthropoda	Insecta	Diptera	Culicidae	Tipula	Tipula abdominalis	16	2	9.24E-26	2	2	0	1	0	0	consumer	0.833333333	0.004894758	0.010442035	1.33E-05	0.000158568	1	1	0
1611430	Lonchoptera lutea	Lonchoptera lutea	insecte	SPECIES	Animalia	Arthropoda	Insecta	Diptera	Lonchopteridae	Lonchoptera	Lonchoptera lutea	7	2.984369216	0.423661486	2	2	0	154	0	0	consumer	503.7777778	0.004894758	0.097290773	0.10595126	0.003419062	1	1	0
1789695	Noctua pronuba	Noctua pronuba	insecte	SPECIES	Animalia	Arthropoda	Insecta	Lepidoptera	Noctuidae	Noctua	Noctua pronuba	16	1	0	2	3	0	0	0	0	basal	0	0.002447431	0.001459147	3.12E-17	0.000158376	1	0	0
2049366	Pemphigus	Pemphigus	insecte	GENUS	Animalia	Arthropoda	Insecta	Hemiptera	Aphididae	Pemphigus		16	3	2.21E-26	1	2	0	5	0	0	consumer	2.033333333	0.004892543	0.004694129	0.002148429	0.000175068	1	1	0
2049562	Aphis	Aphis	insecte	GENUS	Animalia	Arthropoda	Insecta	Hemiptera	Aphididae	Aphis		16	1	0	1	2	0	0	0	0	basal	0	0.004892543	0.002337022	1.56E-17	0.000158376	1	1	0
2069580	Rhopalosiphum padi	Rhopalosiphum padi	insecte	SPECIES	Animalia	Arthropoda	Insecta	Hemiptera	Aphididae	Rhopalosiphum	Rhopalosiphum padi	16	3	2.50E-26	1	2	0	5	0	0	consumer	1.933333333	0.004892543	0.004671989	0.002149315	0.000175115	1	1	0
2071998	Rhodobium	Rhodobium	bacterie	GENUS	Animalia	Arthropoda	Insecta	Hemiptera	Aphididae	Rhodobium		16	1	0	1	2	0	0	0	0	basal	0	0.004892543	0.002337022	1.56E-17	0.000158376	1	1	0
2076179	Myzus persicae	Myzus persicae	insecte	SPECIES	Animalia	Arthropoda	Insecta	Hemiptera	Aphididae	Myzus	Myzus persicae	8	3	1.49E-26	1	3	0	54	0	0	consumer	58.04204204	0.004893793	0.027685489	0.023135476	0.000361437	1	1	0
2076745	Aulacorthum solani	Aulacorthum solani	insecte	SPECIES	Animalia	Arthropoda	Insecta	Hemiptera	Aphididae	Aulacorthum	Aulacorthum solani	8	3	6.89E-27	1	3	0	54	0	0	consumer	58.04204204	0.004893793	0.027685489	0.023135476	0.000361437	1	1	0
2077503	Acyrthosiphon pisum	Acyrthosiphon pisum	insecte	SPECIES	Animalia	Arthropoda	Insecta	Hemiptera	Aphididae	Acyrthosiphon	Acyrthosiphon pisum	16	3	9.38E-27	1	3	0	0	3	0	parasite	1.915915916	0.004893793	0.004424268	0.001289975	0.000166588	1	1	0
2119156	Eosentomon	Eosentomon	insecte	GENUS	Animalia	Arthropoda	Entognatha	Protura	Eosentomidae	Eosentomon		7	2.984369216	0.423661486	0	2	0	154	0	0	consumer	50.27777778	2.24E-05	0.09619183	0.10595126	0.003419062	1	1	0
2119498	Campodea	Campodea	insecte	GENUS	Animalia	Arthropoda	Entognatha	Diplura	Campodeidae	Campodea		16	1	0	0	2	0	0	0	0	basal	0	2.24E-05	0.00126533	1.20E-17	0.000158376	1	1	0
2119537	Campodea fragilis	Campodea fragilis	insecte	SPECIES	Animalia	Arthropoda	Entognatha	Diplura	Campodeidae	Campodea	Campodea fragilis	16	1	0	0	2	0	0	0	0	basal	0	2.24E-05	0.00126533	1.20E-17	0.000158376	1	1	0
2119703	Tetracanthella	Tetracanthella	collembole	GENUS	Animalia	Arthropoda	Entognatha	Collembola	Isotomidae	Tetracanthella		16	1	0	1	2	0	0	0	0	basal	0	2.46E-05	0.001292582	1.56E-17	0.000158376	1	1	0
2120343	Isotomiella minor	Isotomiella minor	collembole	SPECIES	Animalia	Arthropoda	Entognatha	Collembola	Isotomidae	Isotomiella	Isotomiella minor	16	1	0	1	2	0	0	0	0	basal	0	1.23E-05	0.000646292	1.56E-17	0.000158376	0	1	0
2120372	Folsomia quadrioculata	Folsomia quadrioculata	collembole	SPECIES	Animalia	Arthropoda	Entognatha	Collembola	Isotomidae	Folsomia	Folsomia quadrioculata	16	1	0	1	2	0	0	0	0	basal	0	2.46E-05	0.001292582	1.56E-17	0.000158376	1	1	0
2120383	Folsomia candida	Folsomia candida	collembole	SPECIES	Animalia	Arthropoda	Entognatha	Collembola	Isotomidae	Folsomia	Folsomia candida	16	1	0	1	2	0	0	0	0	basal	0	2.46E-05	0.001292582	1.56E-17	0.000158376	1	1	0
2120412	Entomobrya	Entomobrya	collembole	GENUS	Animalia	Arthropoda	Entognatha	Collembola	Entomobryidae	Entomobrya		16	1	0	1	2	0	0	0	0	basal	0	1.23E-05	0.000646292	1.56E-17	0.000158376	1	0	0
2120510	Protaphorura armata	Protaphorura armata	collembole	SPECIES	Animalia	Arthropoda	Entognatha	Collembola	Onychiuridae	Onychiurus	Onychiurus armatus	16	1	0	1	2	0	0	0	0	basal	0	1.23E-05	0.000646292	1.56E-17	0.000158376	0	1	0
2120836	Willowsia nigromaculata	Willowsia nigromaculata	collembole	SPECIES	Animalia	Arthropoda	Entognatha	Collembola	Entomobryidae	Willowsia	Willowsia nigromaculata	16	1	0	1	2	0	0	0	0	basal	0	1.23E-05	0.000646292	1.56E-17	0.000158376	1	0	0
2120880	Lepidocyrtus	Lepidocyrtus	collembole	GENUS	Animalia	Arthropoda	Entognatha	Collembola	Entomobryidae	Lepidocyrtus		16	1	0	1	2	0	0	0	0	basal	0	1.23E-05	0.000646292	1.56E-17	0.000158376	1	0	0
2120899	Lepidocyrtus paradoxus	Lepidocyrtus paradoxus	collembole	SPECIES	Animalia	Arthropoda	Entognatha	Collembola	Entomobryidae	Lepidocyrtus	Lepidocyrtus paradoxus	16	1	0	1	2	0	0	0	0	basal	0	1.23E-05	0.000646292	1.56E-17	0.000158376	1	0	0
2120979	Orchesella villosa	Orchesella villosa	collembole	SPECIES	Animalia	Arthropoda	Entognatha	Collembola	Entomobryidae	Orchesella	Orchesella villosa	16	1	0	1	2	0	0	0	0	basal	0	1.23E-05	0.000646292	1.56E-17	0.000158376	1	0	0
2121254	Ceratophysella	Ceratophysella	collembole	GENUS	Animalia	Arthropoda	Entognatha	Collembola	Hypogastruridae	Ceratophysella		16	1	0	1	2	0	0	0	0	basal	0	2.46E-05	0.001292582	1.56E-17	0.000158376	1	1	0
2122146	Podura aquatica	Podura aquatica	collembole	SPECIES	Animalia	Arthropoda	Entognatha	Collembola	Poduridae	Podura	Podura aquatica	16	1	0	1	2	0	0	0	0	basal	0	1.23E-05	0.000646292	1.56E-17	0.000158376	0	1	0
2122150	Megalothorax	Megalothorax	collembole	GENUS	Animalia	Arthropoda	Entognatha	Collembola	Neelidae	Megalothorax		16	1	0	1	2	0	0	0	0	basal	0	1.23E-05	0.000646292	1.56E-17	0.000158376	0	1	0
2124312	Chthonius	Chthonius	pseudoscor	GENUS	Animalia	Arthropoda	Arachnida	Pseudoscorpiones	Chthoniidae	Chthonius		16	3	1.10E-26	0	2	0	2	0	0	consumer	0	2.24E-05	0.001802095	0.000396885	0.000171472	1	1	0
2128073	Alicorhagia	Alicorhagia	acariens	GENUS	Animalia	Arthropoda	Arachnida	Prostigmata	Alicorhagiidae	Alicorhagia		3	2.878741901	0.984899277	0	2	0	75	0	0	consumer	10821.77778	2.24E-05	0.063605585	0.014024869	0.019593372	1	1	0
2130185	Tetranychus urticae	Tetranychus urticae	arthropode	SPECIES	Animalia	Arthropoda	Arachnida	Prostigmata	Tetranychidae	Tetranychus	Tetranychus urticae	16	3	1.42E-26	0	2	0	0	5	0	parasite	0	3.36E-05	0.006409863	0.003225333	0.00018042	1	1	1
2131873	Anystis	Anystis	acariens	GENUS	Animalia	Arthropoda	Arachnida	Prostigmata	Anystidae	Anystis		16	1	0	0	2	0	0	0	0	basal	0	2.24E-05	0.00126533	1.20E-17	0.000158376	1	1	0
2155886	Robertus neglectus	Robertus neglectus	araignee	SPECIES	Animalia	Arthropoda	Arachnida	Araneae	Theridiidae	Robertus	Robertus neglectus	16	3	3.67E-26	1	3	0	2	0	0	consumer	51	0.002446324	0.001714835	0.000183626	0.000180339	1	0	0
2181931	Tyrophagus	Tyrophagus	acariens	GENUS	Animalia	Arthropoda	Arachnida	Astigmata	Acaridae	Tyrophagus		7	2.98456961	0.418233021	1	2	0	156	0	0	consumer	50.27777778	0.004892543	0.097800285	0.106348145	0.003432158	1	1	0
2181947	Rhizoglyphus	Rhizoglyphus	acariens	GENUS	Animalia	Arthropoda	Arachnida	Astigmata	Acaridae	Rhizoglyphus		16	3	1.33E-26	1	2	0	2	0	0	consumer	0	0.004903747	0.003723098	0.000580451	0.000174169	1	1	1
2181976	Histiostoma feroniarum	Histiostoma feroniarum	acariens	SPECIES	Animalia	Arthropoda	Arachnida	Astigmata	Histiostomatidae	Histiostoma	Histiostoma feroniarum	7	2.98456961	0.418233021	1	2	0	156	0	0	consumer	50.27777778	0.004892543	0.097800285	0.106348145	0.003432158	1	1	0
2188311	Liochthonius	Liochthonius	acariens	GENUS	Animalia	Arthropoda	Arachnida	Sarcoptiformes	Brachychthoniidae	Liochthonius		16	1	0	0	2	0	0	0	0	basal	0	2.24E-05	0.00126533	1.20E-17	0.000158376	1	1	0
2193269	Tectocepheus	Tectocepheus	acariens	GENUS	Animalia	Arthropoda	Arachnida	Sarcoptiformes	Tectocepheidae	Tectocepheus		16	1	0	0	2	0	0	0	0	basal	0	2.24E-05	0.00126533	1.20E-17	0.000158376	1	1	0
2230246	Lithobius forficatus	Lithobius forficatus	chilopode	SPECIES	Animalia	Arthropoda	Chilopoda	Lithobiomorpha	Lithobiidae	Lithobius	Lithobius forficatus	16	3	2.97E-26	0	2	0	3	0	0	consumer	33	1.12E-05	0.000953709	0.000198503	0.00018419	1	0	0
2230514	Lithobius variegatus	Lithobius variegatus	chilopode	SPECIES	Animalia	Arthropoda	Chilopoda	Lithobiomorpha	Lithobiidae	Lithobius	Lithobius variegatus	16	3	2.69E-26	0	2	0	3	0	0	consumer	0	2.24E-05	0.001907414	0.000397005	0.000210005	1	1	0
2279676	Rhabditis	Rhabditis	nematode	GENUS	Animalia	Nematoda	Secernentea	Rhabditida	Rhabditidae	Rhabditis		5	3.048433048	0.021870764	9	1	0	351	0	0	consumer	390.2777778	0.156306836	0.621305504	0.803262093	0.001621587	0	1	1
2279885	Prismatolaimus	Prismatolaimus	nematode	GENUS	Animalia	Nematoda	Adenophorea	Enoplida	Prismatolaimidae	Prismatolaimus		5	3.048433048	0.021870764	9	1	0	351	0	0	consumer	390.2777778	0.156306836	0.621305504	0.803262093	0.001621587	0	1	1
2280384	Prodesmodora circulata	Prodesmodora circulata	nematode	SPECIES	Animalia	Nematoda	Adenophorea	Desmodorida	Microlaimidae	Prodesmodora	Prodesmodora circulata	2	1	0	9	1	0	0	0	0	basal	0	0.156306836	0.041755084	6.24E-17	0.000158376	0	1	1
2281441	Prismatolaimus cf. dolichurus JH-2004	Prismatolaimus cf. dolichurus JH-2004	nematode	SPECIES	Animalia	Nematoda	Adenophorea	Enoplida	Prismatolaimidae	Prismatolaimus	Prismatolaimus dolichurus	2	1	0	9	1	0	0	0	0	basal	0	0.156306836	0.041755084	6.24E-17	0.000158376	0	1	1
2281488	Tripyla	Tripyla	nematode	GENUS	Animalia	Nematoda	Adenophorea	Enoplida	Tripylidae	Tripyla		14	2.750018989	0.837436592	9	1	0	265	0	0	consumer	1859.089683	0.156306836	0.304907459	0.073855762	0.083292352	0	1	1
2282578	Anatonchus tridentatus	Anatonchus tridentatus	nematode	SPECIES	Animalia	Nematoda	Adenophorea	Dorylaimida	Anatonchidae	Anatonchus	Anatonchus tridentatus	2	3	2.05E-27	9	1	0	1	0	0	consumer	0.666666667	0.156306836	0.04218838	0.000367132	0.00016377	0	1	1
2282603	Prodorylaimus	Prodorylaimus	nematode	GENUS	Animalia	Nematoda	Adenophorea	Dorylaimida	Dorylaimidae	Prodorylaimus		1	2.98335745	0.257429544	9	1	0	701	0	0	consumer	849.484127	0.156306836	0.896176952	0.982122766	0.045403715	0	1	1
2282607	Pungentus	Pungentus	nematode	GENUS	Animalia	Nematoda	Adenophorea	Dorylaimida	Dorylaimidae	Pungentus		1	2.98335745	0.257429544	9	1	0	701	0	0	consumer	849.484127	0.156306836	0.896176952	0.982122766	0.045403715	0	1	1
2282616	Discolaimus cf. major HHBM-2007a	Discolaimus cf. major HHBM-2007a	nematode	SPECIES	Animalia	Nematoda	Adenophorea	Dorylaimida	Dorylaimidae	Discolaimus	Discolaimus major	2	3	2.47E-27	9	1	0	1	0	0	consumer	0.666666667	0.156306836	0.04218838	0.000367132	0.00016377	0	1	1
2282663	Tylencholaimus	Tylencholaimus	nematode	GENUS	Animalia	Nematoda	Adenophorea	Dorylaimida	Dorylaimidae	Tylencholaimus		7	2.984369216	0.423661486	9	1	0	154	0	0	consumer	209.75	0.156306836	0.136037229	0.105118795	0.003392974	0	1	1
2282727	Longidorus	Longidorus	nematode	GENUS	Animalia	Nematoda	Adenophorea	Dorylaimida	Longidoridae	Longidorus		8	3	8.30E-27	9	1	0	0	54	0	parasite	31.41666667	0.156306836	0.067088706	0.023135476	0.000361437	0	1	1
2282732	Xiphinema	Xiphinema	nematode	GENUS	Animalia	Nematoda	Adenophorea	Dorylaimida	Longidoridae	Xiphinema		8	3	1.09E-26	9	1	0	0	54	0	parasite	31.41666667	0.156306836	0.067088706	0.023135476	0.000361437	0	1	1
2282747	Aporcelaimellus	Aporcelaimellus	nematode	GENUS	Animalia	Nematoda	Adenophorea	Dorylaimida	Aporcelaimidae	Aporcelaimellus		1	2.936858772	0.375133945	9	1	0	821	0	0	consumer	1914.256349	0.156306836	1	1	0.088183321	0	1	1
2282770	Alaimus	Alaimus	nematode	GENUS	Animalia	Nematoda	Adenophorea	Dorylaimida	Alaimidae	Alaimus		5	3.048433048	0.021870764	9	1	0	351	0	0	consumer	390.2777778	0.156306836	0.621305504	0.803262093	0.001621587	0	1	1
2283045	Teratocephalus terrestris	Teratocephalus terrestris	nematode	SPECIES	Animalia	Nematoda	Adenophorea	Araeolaimida	Teratocephalidae	Teratocephalus	Teratocephalus terrestris	2	1	0	9	1	0	0	0	0	basal	0	0.156306836	0.041755084	6.24E-17	0.000158376	0	1	1
2283075	Plectus	Plectus	nematode	GENUS	Animalia	Nematoda	Adenophorea	Araeolaimida	Plectidae	Plectus		5	3.048433048	0.021870764	9	1	0	351	0	0	consumer	390.2777778	0.156306836	0.621305504	0.803262093	0.001621587	0	1	1
2283127	Rhabdolaimus	Rhabdolaimus	nematode	GENUS	Animalia	Nematoda	Adenophorea	Araeolaimida	Rhabdolaimidae	Rhabdolaimus		5	3.048433048	0.021870764	9	1	0	351	0	0	consumer	390.2777778	0.156306836	0.621305504	0.803262093	0.001621587	0	1	1
2283334	Bastiania	Bastiania	nematode	GENUS	Animalia	Nematoda	Adenophorea	Araeolaimida	Bastianiidae	Bastiania		5	3.048433048	0.021870764	9	1	0	351	0	0	consumer	390.2777778	0.156306836	0.621305504	0.803262093	0.001621587	0	1	1
2283337	Bastiania gracilis	Bastiania gracilis	nematode	SPECIES	Animalia	Nematoda	Adenophorea	Araeolaimida	Bastianiidae	Bastiania	Bastiania gracilis	2	1	0	9	1	0	0	0	0	basal	0	0.156306836	0.041755084	6.24E-17	0.000158376	0	1	1
2283346	Clarkus	Clarkus	nematode	GENUS	Animalia	Nematoda	Adenophorea	Mononchida		Clarkus		14	2.750018989	0.837436592	9	1	0	265	0	0	consumer	2225.089683	0.156306836	0.304907459	0.073855762	0.083292352	0	1	1
2283674	Mesorhabditis	Mesorhabditis	nematode	GENUS	Animalia	Nematoda	Secernentea	Rhabditida	Rhabditidae	Mesorhabditis		5	3.048433048	0.021870764	9	1	0	351	0	0	consumer	390.2777778	0.156306836	0.621305504	0.803262093	0.001621587	0	1	1
2283711	Panagrolaimus	Panagrolaimus	nematode	GENUS	Animalia	Nematoda	Secernentea	Rhabditida	Pangrolaimidae	Panagrolaimus		5	3.048433048	0.021870764	9	1	0	351	0	0	consumer	390.2777778	0.156306836	0.621305504	0.803262093	0.001621587	0	1	1
2283740	Cephalobus persegnis	Cephalobus persegnis	nematode	SPECIES	Animalia	Nematoda	Secernentea	Rhabditida	Cephalobidae	Cephalobus	Cephalobus persegnis	2	1	0	9	1	0	0	0	0	basal	0	0.156306836	0.041755084	6.24E-17	0.000158376	0	1	1
2283754	Acrobeloides	Acrobeloides	nematode	GENUS	Animalia	Nematoda	Secernentea	Rhabditida	Cephalobidae	Acrobeloides		5	3.048433048	0.021870764	9	1	0	351	0	0	consumer	390.2777778	0.156306836	0.621305504	0.803262093	0.001621587	0	1	1
2283761	Acrobeles	Acrobeles	nematode	GENUS	Animalia	Nematoda	Secernentea	Rhabditida	Cephalobidae	Acrobeles		5	3.048433048	0.021870764	9	1	0	351	0	0	consumer	390.2777778	0.156306836	0.621305504	0.803262093	0.001621587	0	1	1
2283775	Eucephalobus striatus	Eucephalobus striatus	nematode	SPECIES	Animalia	Nematoda	Secernentea	Rhabditida	Cephalobidae	Eucephalobus	Eucephalobus striatus	2	1	0	9	1	0	0	0	0	basal	0	0.156306836	0.041755084	6.24E-17	0.000158376	0	1	1
2283953	Ditylenchus dipsaci	Ditylenchus dipsaci	nematode	SPECIES	Animalia	Nematoda	Secernentea	Tylenchida	Anguinidae	Ditylenchus	Ditylenchus dipsaci	2	1	0	9	1	0	0	0	0	basal	0	0.156306836	0.041755084	6.24E-17	0.000158376	0	1	1
2283969	Heterodera	Heterodera	nematode	GENUS	Animalia	Nematoda	Secernentea	Tylenchida	Heteroderidae	Heterodera		8	3	1.04E-26	9	1	0	0	54	0	parasite	31.41666667	0.156306836	0.067088706	0.023135476	0.000361437	0	1	1
2283983	Meloidogyne naasi	Meloidogyne naasi	nematode	SPECIES	Animalia	Nematoda	Secernentea	Tylenchida	Heteroderidae	Meloidogyne	Meloidogyne naasi	2	1	0	9	1	0	0	0	0	basal	0	0.156306836	0.041755084	6.24E-17	0.000158376	0	1	1
2284094	Helicotylenchus	Helicotylenchus	nematode	GENUS	Animalia	Nematoda	Secernentea	Tylenchida	Hoplolaimidae	Helicotylenchus		8	3	1.11E-26	9	1	0	0	54	0	parasite	31.41666667	0.156306836	0.067088706	0.023135476	0.000361437	0	1	1
2284120	Pratylenchus	Pratylenchus	nematode	GENUS	Animalia	Nematoda	Secernentea	Tylenchida	Hoplolaimidae	Pratylenchus		8	3	1.02E-26	9	1	0	0	54	0	parasite	31.41666667	0.156306836	0.067088706	0.023135476	0.000361437	0	1	1
2284354	Aphelenchoides	Aphelenchoides	nematode	GENUS	Animalia	Nematoda	Secernentea	Aphelenchida	Aphelenchoididae	Aphelenchoides		7	2.984369216	0.423661486	9	1	0	154	0	0	consumer	217.5277778	0.156306836	0.136037229	0.105118795	0.003392974	0	1	1
2284394	Aphelenchus	Aphelenchus	nematode	GENUS	Animalia	Nematoda	Secernentea	Aphelenchida	Aphelenchidae	Aphelenchus		7	2.984369216	0.423661486	9	1	0	154	0	0	consumer	209.75	0.156306836	0.136037229	0.105118795	0.003392974	0	1	1
2284396	Aphelenchus avenae	Aphelenchus avenae	nematode	SPECIES	Animalia	Nematoda	Secernentea	Aphelenchida	Aphelenchidae	Aphelenchus	Aphelenchus avenae	2	1	0	9	1	0	0	0	0	basal	0	0.156306836	0.041755084	6.24E-17	0.000158376	0	1	1
2307755	Aporrectodea	Aporrectodea	annelide	GENUS	Animalia	Annelida	Clitellata	Crassiclitellata	Lumbricidae	Aporrectodea		16	2	2.35E-28	0	0	0	1	0	0	consumer	0	1.04E-18	0.008077762	1.33E-05	0.000158568	0	1	1
2307757	Aporrectodea longa	Aporrectodea longa	annelide	SPECIES	Animalia	Annelida	Clitellata	Crassiclitellata	Lumbricidae	Allolobophora	Allolobophora longa	16	2	1.18E-28	0	0	0	1	0	0	consumer	0	1.04E-18	0.008077762	1.33E-05	0.000158568	0	1	1
2307759	Aporrectodea caliginosa	Aporrectodea caliginosa	annelide	SPECIES	Animalia	Annelida	Clitellata	Crassiclitellata	Lumbricidae	Aporrectodea	Aporrectodea caliginosa	16	2	1.96E-28	0	0	0	1	0	0	consumer	0	1.04E-18	0.008077762	1.33E-05	0.000158568	0	1	1
2307760	Aporrectodea rosea	Aporrectodea rosea	annelide	SPECIES	Animalia	Annelida	Clitellata	Crassiclitellata	Lumbricidae	Aporrectodea	Aporrectodea rosea	16	2	1.18E-28	0	0	0	1	0	0	consumer	0	1.04E-18	0.008077762	1.33E-05	0.000158568	0	1	1
2307763	Octolasion	Octolasion	annelide	GENUS	Animalia	Annelida	Clitellata	Crassiclitellata	Lumbricidae	Octolasion		16	2	6.75E-29	0	0	0	1	0	0	consumer	0	1.04E-18	0.008077762	1.33E-05	0.000158568	0	1	1
2307766	Octolasion cyaneum	Octolasion cyaneum	annelide	SPECIES	Animalia	Annelida	Clitellata	Crassiclitellata	Lumbricidae	Enterion	Enterion cyaneum	16	2	9.98E-29	0	0	0	1	0	0	consumer	0	1.04E-18	0.008077762	1.33E-05	0.000158568	0	1	1
2308261	Enchytronia parva	Enchytronia parva	annelide	SPECIES	Animalia	Annelida	Clitellata	Enchytraeida	Enchytraeidae	Enchytronia	Enchytronia parva	2	2	1.84E-27	6	0	0	1	0	0	consumer	0	0.151507078	0.044177555	1.33E-05	0.000158568	0	1	1
2308266	Enchytraeus	Enchytraeus	annelide	GENUS	Animalia	Annelida	Clitellata	Enchytraeida	Enchytraeidae	Enchytraeus		2	2	1.84E-27	6	0	0	1	0	0	consumer	0	0.151507078	0.044177555	1.33E-05	0.000158568	0	1	1
2308267	Enchytraeus lacteus	Enchytraeus lacteus	annelide	SPECIES	Animalia	Annelida	Clitellata	Enchytraeida	Enchytraeidae	Enchytraeus	Enchytraeus lacteus	2	2	2.07E-27	6	0	0	1	0	0	consumer	0	0.151507078	0.044177555	1.33E-05	0.000158568	0	1	1
2308269	Enchytraeus albidus	Enchytraeus albidus	annelide	SPECIES	Animalia	Annelida	Clitellata	Enchytraeida	Enchytraeidae	Enchytraeus	Enchytraeus albidus	2	2	1.76E-27	6	0	0	1	0	0	consumer	0	0.151507078	0.044177555	1.33E-05	0.000158568	0	1	1
2308272	Enchytraeus buchholzi	Enchytraeus buchholzi	annelide	SPECIES	Animalia	Annelida	Clitellata	Enchytraeida	Enchytraeidae	Enchytraeus	Enchytraeus buchholzi	2	2	1.54E-27	6	0	0	1	0	0	consumer	0	0.151507078	0.044177555	1.33E-05	0.000158568	0	1	1
2308278	Marionina	Marionina	annelide	GENUS	Animalia	Annelida	Clitellata	Enchytraeida	Enchytraeidae	Marionina		2	2	1.91E-27	6	0	0	1	0	0	consumer	0	0.151507078	0.044177555	1.33E-05	0.000158568	0	1	1
2308295	Marionina communis	Marionina communis	annelide	SPECIES	Animalia	Annelida	Clitellata	Enchytraeida	Enchytraeidae	Marionina	Marionina communis	2	2	1.69E-27	6	0	0	1	0	0	consumer	0	0.075753539	0.02208878	6.66E-06	0.000158472	0	1	0
2308359	Fridericia ratzeli	Fridericia ratzeli	annelide	SPECIES	Animalia	Annelida	Clitellata	Enchytraeida	Enchytraeidae	Fridericia	Fridericia ratzeli	2	2	1.84E-27	6	0	0	1	0	0	consumer	0	0.075753539	0.02208878	6.66E-06	0.000158472	0	0	1
2308365	Fridericia paroniana	Fridericia paroniana	annelide	SPECIES	Animalia	Annelida	Clitellata	Enchytraeida	Enchytraeidae	Fridericia	Fridericia paroniana	2	2	2.07E-27	6	0	0	1	0	0	consumer	0	0.075753539	0.02208878	6.66E-06	0.000158472	0	0	1
2308382	Henlea perpusilla	Henlea perpusilla	annelide	SPECIES	Animalia	Annelida	Clitellata	Enchytraeida	Enchytraeidae	Henlea	Henlea perpusilla	2	2	1.99E-27	6	0	0	1	0	0	consumer	0	0.151507078	0.044177555	1.33E-05	0.000158568	0	1	1
2308383	Achaeta	Achaeta	annelide	GENUS	Animalia	Annelida	Clitellata	Enchytraeida	Enchytraeidae	Achaeta		2	2	1.84E-27	6	0	0	1	0	0	consumer	0	0.151507078	0.044177555	1.33E-05	0.000158568	0	1	1
2512861	Guepiniopsis buccina	Guepiniopsis buccina	fungi	SPECIES	Fungi	Basidiomycota	Dacrymycetes	Dacrymycetales	Dacrymycetaceae	Guepiniopsis	Guepiniopsis buccina	9	2	1.91E-27	21	0	0	1	0	0	consumer	2021-05-05	0.16799883	0.035457992	1.37E-16	0.000173333	1	1	0
2513009	Orbilia	Orbilia	fungi	GENUS	Fungi	Ascomycota	Orbiliomycetes	Orbiliales	Orbiliaceae	Orbilia		9	2	6.30E-28	22	0	0	1	0	0	consumer	0.126494322	0.30879278	0.078076501	2.00E-05	0.000158664	1	1	1
2513144	Protomyces	Protomyces	fungi	GENUS	Fungi	Ascomycota	Taphrinomycetes	Taphrinales	Taphrinaceae	Protomyces		9	3	3.19E-26	22	0	0	0	2	0	parasite	2.630952381	0.30879278	0.06734471	0.001285789	0.000169326	1	1	1
2513576	Entyloma ficariae	Entyloma ficariae	fungi	SPECIES	Fungi	Basidiomycota	Exobasidiomycetes	Entylomatales	Entylomataceae	Entyloma	Entyloma ficariae	9	3	3.59E-27	21	0	0	0	1	0	parasite	1.416666667	0.303651547	0.064697143	0.000641097	0.000164289	1	1	1
2518091	Malassezia	Malassezia	fungi	GENUS	Fungi	Basidiomycota	Malasseziomycetes	Malasseziales	Malasseziaceae	Malassezia		8	3	5.14E-27	21	0	0	0	54	0	parasite	75.67793143	0.303651547	0.102018391	0.034703215	0.000462968	1	1	1
2518102	Malassezia globosa	Malassezia globosa	fungi	SPECIES	Fungi	Basidiomycota	Malasseziomycetes	Malasseziales	Malasseziaceae	Malassezia	Malassezia globosa	9	1	0	21	0	0	0	0	0	basal	0	0.303651547	0.064017976	1.29E-16	0.000158376	1	1	1
2518117	Itersonilia perplexans	Itersonilia perplexans	fungi	SPECIES	Fungi	Basidiomycota	Tremellomycetes	Cystofilobasidiales	Cystofilobasidiaceae	Itersonilia	Itersonilia perplexans	9	2021-08-02	0.16	21	0	0	1	4	0	parasite	5.345053541	0.303651547	0.078914239	0.002596932	0.000179268	1	1	1
2518120	Bullera	Bullera	fungi	GENUS	Fungi	Basidiomycota	Tremellomycetes	Tremellales	Bulleraceae	Bullera		9	2	1.18E-27	21	0	0	1	0	0	consumer	0.098716544	0.303651547	0.076134619	2.00E-05	0.000158664	1	1	1
2518166	Sporobolomyces	Sporobolomyces	fungi	GENUS	Fungi	Basidiomycota	Microbotryomycetes	Sporidiobolales	Sporidiobolaceae	Sporobolomyces		9	2	1.22E-27	21	0	0	1	0	0	consumer	0.098716544	0.303651547	0.076134619	2.00E-05	0.000158664	1	1	1
2518208	Cladosporium	Cladosporium	fungi	GENUS	Fungi	Ascomycota	Dothideomycetes	Capnodiales	Cladosporiaceae	Cladosporium		8	3	5.54E-27	22	0	0	0	54	0	parasite	75.67793143	0.30879278	0.103960273	0.034703215	0.000462968	1	1	1
2518442	Dioszegia	Dioszegia	fungi	GENUS	Fungi	Basidiomycota	Tremellomycetes	Tremellales	Tremellaceae	Dioszegia		9	2	1.15E-27	21	0	0	1	0	0	consumer	0.098716544	0.303651547	0.076134619	2.00E-05	0.000158664	1	1	1
2518830	Hyphodontia rimosissima	Hyphodontia rimosissima	fungi	SPECIES	Fungi	Basidiomycota	Agaricomycetes	Hymenochaetales	Schizoporaceae	Xylodon	Xylodon rimosissimus	9	2	1.48E-27	21	0	0	1	0	0	consumer	0.098716544	0.303651547	0.076134619	2.00E-05	0.000158664	1	1	1
2523138	Trechispora farinacea	Trechispora farinacea	fungi	SPECIES	Fungi	Basidiomycota	Agaricomycetes	Trechisporales	Hydnodontaceae	Trechispora	Trechispora farinacea	9	2	1.84E-27	21	0	0	1	0	0	consumer	2021-05-05	0.16799883	0.035457992	1.37E-16	0.000173333	1	1	0
2523318	Hygrocybe	Hygrocybe	fungi	GENUS	Fungi	Basidiomycota	Agaricomycetes	Agaricales	Hygrophoraceae	Hygrocybe		9	2	1.15E-27	21	0	0	1	0	0	consumer	0.098716544	0.303651547	0.076134619	2.00E-05	0.000158664	1	1	1
2523664	Peniophorella praetermissa	Peniophorella praetermissa	fungi	SPECIES	Fungi	Basidiomycota	Agaricomycetes			Peniophorella	Peniophorella praetermissa	9	2	1.18E-27	21	0	0	1	0	0	consumer	0.098716544	0.303651547	0.076134619	2.00E-05	0.000158664	1	1	1
2524401	Panaeolus	Panaeolus	fungi	GENUS	Fungi	Basidiomycota	Agaricomycetes	Agaricales	Bolbitiaceae	Panaeolus		9	2	1.38E-27	21	0	0	1	0	0	consumer	0.098716544	0.303651547	0.076134619	2.00E-05	0.000158664	1	1	1
2525705	Camarophyllus	Camarophyllus	fungi	GENUS	Fungi	Basidiomycota	Agaricomycetes	Agaricales	Hygrophoraceae	Camarophyllus		9	2	1.41E-27	21	0	0	1	0	0	consumer	0.098716544	0.303651547	0.076134619	2.00E-05	0.000158664	1	1	1
2525706	Hygrophorus	Hygrophorus	fungi	GENUS	Fungi	Basidiomycota	Agaricomycetes	Agaricales	Hygrophoraceae	Hygrophorus		9	3	1.30E-26	21	0	0	0	0	8	symbiote	8.828070175	0.303651547	0.069768498	0.005160182	0.000199427	1	1	1
2526774	Psathyrella	Psathyrella	fungi	GENUS	Fungi	Basidiomycota	Agaricomycetes	Agaricales	Psathyrellaceae	Psathyrella		9	2	2.15E-27	21	0	0	1	0	0	consumer	0	0.303651547	0.064061402	1.37E-16	0.000180812	1	1	1
2527766	Tricholoma	Tricholoma	fungi	GENUS	Fungi	Basidiomycota	Agaricomycetes	Agaricales	Tricholomataceae	Tricholoma		9	3	1.25E-26	21	0	0	0	0	8	symbiote	8.828070175	0.303651547	0.069768498	0.005160182	0.000199427	1	1	1
2531688	Porpoloma	Porpoloma	fungi	GENUS	Fungi	Basidiomycota	Agaricomycetes	Agaricales	Tricholomataceae	Porpoloma		9	2	1.22E-27	21	0	0	1	0	0	consumer	0.098716544	0.303651547	0.076134619	2.00E-05	0.000158664	1	1	1
2534205	Pholiota squarrosa	Pholiota squarrosa	fungi	SPECIES	Fungi	Basidiomycota	Agaricomycetes	Agaricales	Strophariaceae	Pholiota	Pholiota squarrosa	9	2	1.38E-27	21	0	0	1	0	0	consumer	0.098716544	0.303651547	0.076134619	2.00E-05	0.000158664	1	1	1
2538727	Hygrophorus agathosmus	Hygrophorus agathosmus	fungi	SPECIES	Fungi	Basidiomycota	Agaricomycetes	Agaricales	Hygrophoraceae	Hygrophorus	Hygrophorus agathosmus	9	3	1.14E-28	21	0	0	0	0	1	symbiote	0.894736842	0.303651547	0.064774015	0.000645696	0.000162811	1	1	1
2538825	Chromosera	Chromosera	fungi	GENUS	Fungi	Basidiomycota	Agaricomycetes	Agaricales	Hygrophoraceae	Chromosera		9	2	1.28E-27	21	0	0	1	0	0	consumer	0.098716544	0.303651547	0.076134619	2.00E-05	0.000158664	1	1	1
2540225	Ramariopsis kunzei	Ramariopsis kunzei	fungi	SPECIES	Fungi	Basidiomycota	Agaricomycetes	Agaricales	Clavariaceae	Ramariopsis	Ramariopsis kunzei	9	2	1.34E-27	21	0	0	1	0	0	consumer	0.098716544	0.303651547	0.076134619	2.00E-05	0.000158664	1	1	1
2552607	Scytinostroma	Scytinostroma	fungi	GENUS	Fungi	Basidiomycota	Agaricomycetes	Russulales	Lachnocladiaceae	Scytinostroma		9	2	1.48E-27	21	0	0	1	0	0	consumer	0.098716544	0.303651547	0.076134619	2.00E-05	0.000158664	1	1	1
2552703	Asterostroma andinum	Asterostroma andinum	fungi	SPECIES	Fungi	Basidiomycota	Agaricomycetes	Russulales	Lachnocladiaceae	Asterostroma	Asterostroma andinum	9	2	1.31E-27	21	0	0	1	0	0	consumer	0.098716544	0.303651547	0.076134619	2.00E-05	0.000158664	1	1	1
2554333	Geastrum saccatum	Geastrum saccatum	fungi	SPECIES	Fungi	Basidiomycota	Agaricomycetes	Geastrales	Geastraceae	Geastrum	Geastrum saccatum	9	2	1.44E-27	21	0	0	1	0	0	consumer	0.098716544	0.303651547	0.076134619	2.00E-05	0.000158664	1	1	1
2555201	Rhizoctonia solani	Rhizoctonia solani	fungi	SPECIES	Fungi	Basidiomycota	Agaricomycetes	Cantharellales	Ceratobasidiaceae	Thanatephorus	Thanatephorus cucumeris	9	1	0	21	0	0	0	0	0	basal	0	0.303651547	0.064017976	1.29E-16	0.000158376	1	1	1
2555295	Multiclavula mucida	Multiclavula mucida	fungi	SPECIES	Fungi	Basidiomycota	Agaricomycetes	Cantharellales	Clavulinaceae	Multiclavula	Multiclavula mucida	9	2	1.22E-27	21	0	0	1	0	0	consumer	0.098716544	0.303651547	0.076134619	2.00E-05	0.000158664	1	1	1
2555644	Limonomyces roseipellis	Limonomyces roseipellis	fungi	SPECIES	Fungi	Basidiomycota	Agaricomycetes	Corticiales	Corticiaceae	Limonomyces	Limonomyces roseipellis	8	3	4.98E-27	21	0	0	0	54	0	parasite	75.67793143	0.303651547	0.102018391	0.034703215	0.000462968	1	1	1
2555962	Cystobasidium	Cystobasidium	fungi	GENUS	Fungi	Basidiomycota	Cystobasidiomycetes	Cystobasidiales	Cystobasidiaceae	Cystobasidium		15	3.097232966	0.158160061	21	0	0	56	54	0	parasite	75.67793143	0.303651547	0.154144542	0.092618844	0.003986627	1	1	1
2558164	Basidiobolus	Basidiobolus	fungi	GENUS	Fungi	Zygomycota		Basidiobolales	Basidiobolaceae	Basidiobolus		9	1	0	21	0	0	0	0	0	basal	0	0.303651547	0.064017976	1.29E-16	0.000158376	1	1	1
2558209	Gongronella	Gongronella	fungi	GENUS	Fungi	Zygomycota	Mucoromycetes	Mucorales	Cunninghamellaceae	Gongronella		9	2	1.15E-27	21	0	0	1	0	0	consumer	0.098716544	0.303651547	0.076134619	2.00E-05	0.000158664	1	1	1
2558212	Gongronella butleri	Gongronella butleri	fungi	SPECIES	Fungi	Zygomycota	Mucoromycetes	Mucorales	Cunninghamellaceae	Gongronella	Gongronella butleri	9	2	1.44E-27	21	0	0	1	0	0	consumer	0.098716544	0.303651547	0.076134619	2.00E-05	0.000158664	1	1	1
2558228	Mortierella	Mortierella	fungi	GENUS	Fungi	Zygomycota	Mortierellomycetes	Mortierellales	Mortierellaceae	Mortierella		9	2	1.15E-27	21	0	0	1	0	0	consumer	0.098716544	0.303651547	0.076134619	2.00E-05	0.000158664	1	1	1
2559052	Piptocephalis graefenhanii	Piptocephalis graefenhanii	fungi	SPECIES	Fungi	Zygomycota	Zoopagomycetes	Zoopagales	Piptocephalidaceae	Piptocephalis	Piptocephalis graefenhanii	9	2	1.22E-27	21	0	0	1	0	0	consumer	0.098716544	0.303651547	0.076134619	2.00E-05	0.000158664	1	1	1
2559068	Kuzuhaea moniliformis	Kuzuhaea moniliformis	fungi	SPECIES	Fungi	Zygomycota	Zoopagomycetes	Zoopagales	Piptocephalidaceae	Kuzuhaea	Kuzuhaea moniliformis	9	2	1.51E-27	21	0	0	1	0	0	consumer	0.098716544	0.303651547	0.076134619	2.00E-05	0.000158664	1	1	1
2559079	Syncephalis depressa	Syncephalis depressa	fungi	SPECIES	Fungi	Zygomycota	Zoopagomycetes	Zoopagales	Piptocephalidaceae	Syncephalis	Syncephalis depressa	9	2	1.41E-27	21	0	0	1	0	0	consumer	0.098716544	0.303651547	0.076134619	2.00E-05	0.000158664	1	1	1
2559238	Cochlonema euryblastum	Cochlonema euryblastum	fungi	SPECIES	Fungi	Zygomycota	Zoopagomycetes	Zoopagales	Cochlonemataceae	Cochlonema	Cochlonema euryblastum	8	3	5.07E-27	21	0	0	0	54	0	parasite	75.67793143	0.303651547	0.102018391	0.034703215	0.000462968	1	1	1
2559270	Endogone	Endogone	fungi	GENUS	Fungi	Zygomycota		Endogonales	Endogonaceae	Endogone		9	1	0	21	0	0	0	0	0	basal	0	0.303651547	0.064017976	1.29E-16	0.000158376	1	1	1
2559441	Endogone lactiflua	Endogone lactiflua	fungi	SPECIES	Fungi	Zygomycota		Endogonales	Endogonaceae	Endogone	Endogone lactiflua	9	1	0	21	0	0	0	0	0	basal	0	0.303651547	0.064017976	1.29E-16	0.000158376	1	1	1
2559545	Glomus	Glomus	fungi	GENUS	Fungi	Glomeromycota	Glomeromycetes	Glomerales	Glomeraceae	Glomus		9	1	0	21	0	0	0	0	0	basal	0	0.303651547	0.064017976	1.29E-16	0.000158376	1	1	1
2559630	Conidiobolus lamprauges	Conidiobolus lamprauges	fungi	SPECIES	Fungi	Zygomycota	Entomophthoromycetes	Entomophthorales	Ancylistaceae	Conidiobolus	Conidiobolus lamprauges	8	3	5.02E-27	21	0	0	0	54	0	parasite	75.67793143	0.303651547	0.102018391	0.034703215	0.000462968	1	1	1
2559645	Conidiobolus firmipilleus	Conidiobolus firmipilleus	fungi	SPECIES	Fungi	Zygomycota	Entomophthoromycetes	Entomophthorales	Ancylistaceae	Conidiobolus	Conidiobolus firmipilleus	8	3	4.86E-27	21	0	0	0	54	0	parasite	75.67793143	0.303651547	0.102018391	0.034703215	0.000462968	1	1	1
2559647	Conidiobolus coronatus	Conidiobolus coronatus	fungi	SPECIES	Fungi	Zygomycota	Entomophthoromycetes	Entomophthorales	Ancylistaceae	Conidiobolus	Conidiobolus coronatus	8	3	5.16E-27	21	0	0	0	54	0	parasite	75.67793143	0.303651547	0.102018391	0.034703215	0.000462968	1	1	1
2560113	Acaulospora laevis	Acaulospora laevis	fungi	SPECIES	Fungi	Glomeromycota	Glomeromycetes	Diversisporales	Acaulosporaceae	Acaulospora	Acaulospora laevis	9	1	0	21	0	0	0	0	0	basal	0	0.303651547	0.064017976	1.29E-16	0.000158376	1	1	1
2560208	Diversispora	Diversispora	fungi	GENUS	Fungi	Glomeromycota	Glomeromycetes	Diversisporales	Diversisporaceae	Diversispora		9	1	0	21	0	0	0	0	0	basal	0	0.303651547	0.064017976	1.29E-16	0.000158376	1	1	1
2560211	Archaeospora	Archaeospora	fungi	GENUS	Fungi	Glomeromycota	Glomeromycetes	Archaeosporales	Archaeosporaceae	Archaeospora		9	1	0	21	0	0	0	0	0	basal	0	0.303651547	0.064017976	1.29E-16	0.000158376	1	1	1
2560212	Archaeospora trappei	Archaeospora trappei	fungi	SPECIES	Fungi	Glomeromycota	Glomeromycetes	Archaeosporales	Archaeosporaceae	Archaeospora	Archaeospora trappei	9	1	0	21	0	0	0	0	0	basal	0	0.303651547	0.064017976	1.29E-16	0.000158376	1	1	1
2560216	Ambispora gerdemannii	Ambispora gerdemannii	fungi	SPECIES	Fungi	Glomeromycota	Glomeromycetes	Archaeosporales	Ambisporaceae	Ambispora	Ambispora gerdemannii	9	1	0	21	0	0	0	0	0	basal	0	0.303651547	0.064017976	1.29E-16	0.000158376	1	1	1
2560223	Ambispora fennica	Ambispora fennica	fungi	SPECIES	Fungi	Glomeromycota	Glomeromycetes	Archaeosporales	Ambisporaceae	Ambispora	Ambispora fennica	9	1	0	21	0	0	0	0	0	basal	0	0.303651547	0.064017976	1.29E-16	0.000158376	1	1	1
2560238	Paraglomus	Paraglomus	fungi	GENUS	Fungi	Glomeromycota	Glomeromycetes	Paraglomerales	Paraglomeraceae	Paraglomus		9	1	0	21	0	0	0	0	0	basal	0	0.303651547	0.064017976	1.29E-16	0.000158376	1	1	1
2560239	Paraglomus brasilianum	Paraglomus brasilianum	fungi	SPECIES	Fungi	Glomeromycota	Glomeromycetes	Paraglomerales	Paraglomeraceae	Paraglomus	Paraglomus brasilianum	9	1	0	21	0	0	0	0	0	basal	0	0.303651547	0.064017976	1.29E-16	0.000158376	1	1	1
2560584	Beauveria	Beauveria	fungi	GENUS	Fungi	Ascomycota	Sordariomycetes	Hypocreales	Cordycipitaceae	Beauveria		12	2.847813115	0.941924955	22	0	0	0	89	0	parasite	6563.808333	0.30879278	0.075330631	0.000302753	0.026391604	1	1	1
2560689	Cordyceps memorabilis	Cordyceps memorabilis	fungi	SPECIES	Fungi	Ascomycota	Sordariomycetes	Hypocreales	Cordycipitaceae	Cordyceps	Cordyceps memorabilis	9	2	5.43E-27	22	0	0	0	1	0	parasite	10	0.30879278	0.065965986	2.81E-06	0.0001853	1	1	1
2561637	Stilbocrea macrostoma	Stilbocrea macrostoma	fungi	SPECIES	Fungi	Ascomycota	Sordariomycetes	Hypocreales	Hypocreaceae	Hypocreopsis	Hypocreopsis macrostoma	9	2	5.23E-28	22	0	0	1	0	0	consumer	0.126494322	0.30879278	0.078076501	2.00E-05	0.000158664	1	1	1
2562464	Metarhizium	Metarhizium	fungi	GENUS	Fungi	Ascomycota	Sordariomycetes	Hypocreales	Clavicipitaceae	Metarhizium		12	2.847813115	0.941924955	22	0	0	0	89	0	parasite	6563.808333	0.30879278	0.075330631	0.000302753	0.026391604	1	1	1
2562645	Metarhizium anisopliae	Metarhizium anisopliae	fungi	SPECIES	Fungi	Ascomycota	Sordariomycetes	Hypocreales	Clavicipitaceae	Metarhizium	Metarhizium anisopliae	9	1	0	22	0	0	0	0	0	basal	0	0.30879278	0.065959858	1.12E-16	0.000158376	1	1	1
2564469	Panorbis viscosus	Panorbis viscosus	fungi	SPECIES	Fungi	Ascomycota	Sordariomycetes	Microascales	Halosphaeriaceae	Halosarpheia	Halosarpheia viscosa	9	2	5.44E-28	22	0	0	1	0	0	consumer	0.126494322	0.30879278	0.078076501	2.00E-05	0.000158664	1	1	1
2566393	Cryphonectria parasitica	Cryphonectria parasitica	fungi	SPECIES	Fungi	Ascomycota	Sordariomycetes	Diaporthales	Cryphonectriaceae	Cryphonectria	Cryphonectria parasitica	9	2	2.96E-27	22	0	0	1	0	0	consumer	6	0.171426318	0.03675258	1.33E-16	0.000173333	1	1	0
2569257	Magnaporthe	Magnaporthe	fungi	GENUS	Fungi	Ascomycota	Sordariomycetes	Magnaporthales	Magnaporthaceae	Magnaporthe		9	3	2.70E-26	22	0	0	0	5	0	parasite	6.270695971	0.30879278	0.069462307	0.003223972	0.000183485	1	1	1
2569641	Ascobolus	Ascobolus	fungi	GENUS	Fungi	Ascomycota	Pezizomycetes	Pezizales	Ascobolaceae	Ascobolus		9	2	6.30E-28	22	0	0	1	0	0	consumer	0.126494322	0.30879278	0.078076501	2.00E-05	0.000158664	1	1	1
2579070	Phaeosphaeria	Phaeosphaeria	fungi	GENUS	Fungi	Ascomycota	Dothideomycetes	Pleosporales	Phaeosphaeriaceae	Phaeosphaeria		9	2	4.83E-28	22	0	0	1	0	0	consumer	0.126494322	0.30879278	0.078076501	2.00E-05	0.000158664	1	1	1
2582306	Hymenoscyphus repandus	Hymenoscyphus repandus	fungi	SPECIES	Fungi	Ascomycota	Leotiomycetes	Helotiales	Helotiaceae	Hymenoscyphus	Hymenoscyphus repandus	9	2	4.64E-28	22	0	0	1	0	0	consumer	0.126494322	0.30879278	0.078076501	2.00E-05	0.000158664	1	1	1
2584306	Bisporella citrina	Bisporella citrina	fungi	SPECIES	Fungi	Ascomycota	Leotiomycetes	Helotiales	Helotiaceae	Bisporella	Bisporella citrina	9	2	2.96E-27	22	0	0	1	0	0	consumer	0	0.30879278	0.066003284	1.33E-16	0.000180812	1	1	1
2584528	Streptomyces	Streptomyces	bacterie	GENUS	Bacteria	Actinobacteria		Actinomycetales	Streptomycetaceae	Streptomyces		4	2	1.54E-27	33	0	0	1	0	0	consumer	0.104936275	1	0.197323213	2.00E-05	0.000158664	1	1	1
2584918	Hyphodiscus hymeniophilus	Hyphodiscus hymeniophilus	fungi	SPECIES	Fungi	Ascomycota	Leotiomycetes	Helotiales	Hyaloscyphaceae	Hyphodiscus	Hyphodiscus hymeniophilus	9	2	5.44E-28	22	0	0	1	0	0	consumer	0.126494322	0.30879278	0.078076501	2.00E-05	0.000158664	1	1	1
2586813	Hyalorbilia	Hyalorbilia	fungi	GENUS	Fungi	Ascomycota	Orbiliomycetes	Orbiliales	Orbiliaceae	Hyalorbilia		9	2	5.86E-28	22	0	0	1	0	0	consumer	0.126494322	0.30879278	0.078076501	2.00E-05	0.000158664	1	1	1
2587454	Brachyphoris oviparasitica	Brachyphoris oviparasitica	fungi	SPECIES	Fungi	Ascomycota	Orbiliomycetes	Orbiliales	Orbiliaceae	Brachyphoris	Brachyphoris oviparasitica	9	2	6.07E-28	22	0	0	1	0	0	consumer	0.126494322	0.30879278	0.078076501	2.00E-05	0.000158664	1	1	1
2587614	Prototheca	Prototheca	algue	GENUS	Plantae	Chlorophyta	Trebouxiophyceae	Chlorellales	Chlorellaceae	Prototheca		16	2	8.86E-27	1	0	0	1	0	0	consumer	0	0.002435068	0.00072805	6.49E-07	0.000158919	1	0	0
2588233	Pyrenochaeta	Pyrenochaeta	fungi	GENUS	Fungi	Ascomycota	Dothideomycetes			Pyrenochaeta		9	2	5.86E-28	22	0	0	1	0	0	consumer	0.126494322	0.30879278	0.078076501	2.00E-05	0.000158664	1	1	1
2592471	Dictyosporium	Dictyosporium	fungi	GENUS	Fungi	Ascomycota	Dothideomycetes	Pleosporales	Dictyosporiaceae	Dictyosporium		9	2	5.64E-28	22	0	0	1	0	0	consumer	0.126494322	0.30879278	0.078076501	2.00E-05	0.000158664	1	1	1
2593015	Synchytrium	Synchytrium	fungi	GENUS	Fungi	Chytridiomycota	Chytridiomycetes	Chytridiales	Synchytriaceae	Synchytrium		8	3	5.02E-27	21	0	0	0	54	0	parasite	75.67793143	0.303651547	0.102018391	0.034703215	0.000462968	1	1	1
2593986	Melastiza contorta	Melastiza contorta	fungi	SPECIES	Fungi	Ascomycota	Pezizomycetes	Pezizales	Pyronemataceae	Melastiza	Melastiza contorta	9	2	5.03E-28	22	0	0	1	0	0	consumer	0.126494322	0.30879278	0.078076501	2.00E-05	0.000158664	1	1	1
2594455	Cheilymenia stercorea	Cheilymenia stercorea	fungi	SPECIES	Fungi	Ascomycota	Pezizomycetes	Pezizales	Pyronemataceae	Cheilymenia	Cheilymenia stercorea	9	2	6.30E-28	22	0	0	1	0	0	consumer	0.126494322	0.30879278	0.078076501	2.00E-05	0.000158664	1	1	1
2595140	Iodophanus carneus	Iodophanus carneus	fungi	SPECIES	Fungi	Ascomycota	Pezizomycetes	Pezizales	Pezizaceae	Iodophanus	Iodophanus carneus	9	2	5.44E-28	22	0	0	1	0	0	consumer	0.126494322	0.30879278	0.078076501	2.00E-05	0.000158664	1	1	1
2595488	Saccobolus dilutellus	Saccobolus dilutellus	fungi	SPECIES	Fungi	Ascomycota	Pezizomycetes	Pezizales	Ascobolaceae	Saccobolus	Saccobolus dilutellus	9	2	5.86E-28	22	0	0	1	0	0	consumer	0.126494322	0.30879278	0.078076501	2.00E-05	0.000158664	1	1	1
2595607	Ascobolus stercorarius	Ascobolus stercorarius	fungi	SPECIES	Fungi	Ascomycota	Pezizomycetes	Pezizales	Ascobolaceae	Ascobolus	Ascobolus furfuraceus	9	2	5.44E-28	22	0	0	1	0	0	consumer	0.126494322	0.30879278	0.078076501	2.00E-05	0.000158664	1	1	1
2595861	Auxarthron	Auxarthron	fungi	GENUS	Fungi	Ascomycota	Eurotiomycetes	Onygenales	Onygenaceae	Auxarthron		9	2	4.64E-28	22	0	0	1	0	0	consumer	0.126494322	0.30879278	0.078076501	2.00E-05	0.000158664	1	1	1
2598197	Talaromyces	Talaromyces	fungi	GENUS	Fungi	Ascomycota	Eurotiomycetes	Eurotiales	Trichocomaceae	Talaromyces		9	2	6.75E-28	22	0	0	1	0	0	consumer	0.126494322	0.30879278	0.078076501	2.00E-05	0.000158664	1	1	1
2599166	Saccharomyces cerevisiae	Saccharomyces cerevisiae	fungi	SPECIES	Fungi	Ascomycota	Saccharomycetes	Saccharomycetales	Saccharomycetaceae	Saccharomyces	Saccharomyces cerevisiae	9	2	6.30E-28	22	0	0	1	0	0	consumer	0.126494322	0.30879278	0.078076501	2.00E-05	0.000158664	1	1	1
2599451	Yarrowia	Yarrowia	fungi	GENUS	Fungi	Ascomycota	Saccharomycetes	Saccharomycetales	Dipodascaceae	Yarrowia		9	2	6.75E-28	22	0	0	1	0	0	consumer	0.126494322	0.30879278	0.078076501	2.00E-05	0.000158664	1	1	1
2599452	Yarrowia lipolytica	Yarrowia lipolytica	fungi	SPECIES	Fungi	Ascomycota	Saccharomycetes	Saccharomycetales	Dipodascaceae	Yarrowia	Yarrowia lipolytica	9	2	6.75E-28	22	0	0	1	0	0	consumer	0.126494322	0.30879278	0.078076501	2.00E-05	0.000158664	1	1	1
2613773	Tubeufia helicomyces	Tubeufia helicomyces	fungi	SPECIES	Fungi	Ascomycota	Dothideomycetes	Tubeufiales	Tubeufiaceae	Tubeufia	Tubeufia helicomyces	9	2	5.44E-28	22	0	0	1	0	0	consumer	0.126494322	0.30879278	0.078076501	2.00E-05	0.000158664	1	1	1
2615417	Periconia macrospinosa	Periconia macrospinosa	fungi	SPECIES	Fungi	Ascomycota	Dothideomycetes	Pleosporales	Periconiaceae	Periconia	Periconia macrospinosa	9	1	0	22	0	0	0	0	0	basal	0	0.29090598	0.061892518	1.12E-16	0.000158376	0	1	1
2626861	Catenaria	Catenaria	fungi	GENUS	Fungi	Chytridiomycota	Blastocladiomycetes	Blastocladiales	Catenariaceae	Catenaria		9	2	1.48E-27	21	0	0	1	0	0	consumer	0.098716544	0.303651547	0.076134619	2.00E-05	0.000158664	1	1	1
2626969	Olpidium brassicae	Olpidium brassicae	fungi	SPECIES	Fungi	Chytridiomycota	Chytridiomycetes	Olpidiales	Olpidiaceae	Olpidiaster	Olpidiaster brassicae	9	3	6.62E-27	21	0	0	0	8	0	parasite	10.84761905	0.303651547	0.069530978	0.005149492	0.000201572	1	1	1
2626979	Olpidium bornovanus	Olpidium bornovanus	fungi	SPECIES	Fungi	Chytridiomycota	Chytridiomycetes	Olpidiales	Olpidiaceae	Leiolpidium	Leiolpidium bornovanum	9	3	1.42E-27	21	0	0	0	1	0	parasite	1.416666667	0.303651547	0.064697143	0.000641097	0.000164289	1	1	1
2627132	Rhizophydium	Rhizophydium	fungi	GENUS	Fungi	Chytridiomycota	Chytridiomycetes	Rhizophydiales	Rhizophydiaceae	Rhizophydium		9	2	1.38E-27	21	0	0	1	0	0	consumer	0.098716544	0.303651547	0.076134619	2.00E-05	0.000158664	1	1	1
2627185	Endochytrium	Endochytrium	fungi	GENUS	Fungi	Chytridiomycota	Chytridiomycetes	Chytridiales	Endochytriaceae	Endochytrium		9	2	1.28E-27	21	0	0	1	0	0	consumer	0.098716544	0.303651547	0.076134619	2.00E-05	0.000158664	1	1	1
2627401	Spizellomyces	Spizellomyces	fungi	GENUS	Fungi	Chytridiomycota	Chytridiomycetes	Spizellomycetales	Spizellomycetaceae	Spizellomyces		9	2	1.28E-27	21	0	0	1	0	0	consumer	0.098716544	0.303651547	0.076134619	2.00E-05	0.000158664	1	1	1
2627404	Spizellomyces punctatus	Spizellomyces punctatus	fungi	SPECIES	Fungi	Chytridiomycota	Chytridiomycetes	Spizellomycetales	Spizellomycetaceae	Spizellomyces	Spizellomyces punctatus	9	2	1.25E-27	21	0	0	1	0	0	consumer	0.098716544	0.303651547	0.076134619	2.00E-05	0.000158664	1	1	1
2627419	Rhizophlyctis rosea	Rhizophlyctis rosea	fungi	SPECIES	Fungi	Chytridiomycota	Chytridiomycetes	Rhizophlyctidales	Rhizophlyctidaceae	Rhizophlyctis	Rhizophlyctis rosea	9	2	1.48E-27	21	0	0	1	0	0	consumer	0.098716544	0.303651547	0.076134619	2.00E-05	0.000158664	1	1	1
2627459	Rhizophydium planktonicum	Rhizophydium planktonicum	fungi	SPECIES	Fungi	Chytridiomycota	Chytridiomycetes	Rhizophydiales	Rhizophydiaceae	Rhizophydium	Rhizophydium planktonicum	9	2	1.38E-27	21	0	0	1	0	0	consumer	0.098716544	0.303651547	0.076134619	2.00E-05	0.000158664	1	1	1
2627487	Rhizophydium patellarium	Rhizophydium patellarium	fungi	SPECIES	Fungi	Chytridiomycota	Chytridiomycetes	Rhizophydiales	Rhizophydiaceae	Rhizophydium	Rhizophydium collapsum	9	2	1.04E-27	21	0	0	1	0	0	consumer	0.098716544	0.303651547	0.076134619	2.00E-05	0.000158664	1	1	1
2628185	Nitzschia	Nitzschia	algue	GENUS	Chromista	Ochrophyta	Bacillariophyceae	Bacillariales	Bacillariaceae	Nitzschia		16	2	6.32E-27	0	0	0	1	0	0	consumer	0	1.04E-18	0.000192203	6.49E-07	0.000158919	1	0	0
2638318	Klebsormidium	Klebsormidium	algue	GENUS	Plantae	Charophyta	Klebsormidiophyceae	Klebsormidiales	Klebsormidiaceae	Klebsormidium		16	2	6.46E-27	0	0	0	1	0	0	consumer	0	1.04E-18	0.000192203	6.49E-07	0.000158919	1	0	0
2638467	Chlorella	Chlorella	algue	GENUS	Plantae	Chlorophyta	Trebouxiophyceae	Chlorellales	Chlorellaceae	Chlorella		16	2	9.37E-27	1	0	0	1	0	0	consumer	16	0.002435068	0.00072805	6.49E-07	0.000158919	1	0	0
2639576	Palmellopsis	Palmellopsis	algue	GENUS	Plantae	Chlorophyta	Chlorophyceae	Tetrasporales	Palmellopsidaceae	Palmellopsis		6	2	1.34E-26	18	0	0	1	0	0	consumer	0	0.468643067	0.093921334	1.95E-06	0.000160004	1	1	1
2641076	Micractinium	Micractinium	algue	GENUS	Plantae	Chlorophyta	Trebouxiophyceae	Chlorellales	Chlorellaceae	Micractinium		16	2	9.55E-27	1	0	0	1	0	0	consumer	0	0.002435068	0.00072805	6.49E-07	0.000158919	1	0	0
2642049	Bracteacoccus	Bracteacoccus	algue	GENUS	Plantae	Chlorophyta	Chlorophyceae	Sphaeropleales	Bracteacoccaceae	Bracteacoccus		16	2	9.12E-27	1	0	0	1	0	0	consumer	0	0.002435068	0.00072805	6.49E-07	0.000158919	1	0	0
2642071	Coccomyxa	Coccomyxa	algue	GENUS	Plantae	Chlorophyta	Chlorophyceae	Chlamydomonadales	Coccomyxaceae	Coccomyxa		6	2	1.28E-26	18	0	0	1	0	0	consumer	0	0.468643067	0.093921334	1.95E-06	0.000160004	1	1	1
2642884	Caulerpa cupressoides	Caulerpa cupressoides	algue	SPECIES	Plantae	Chlorophyta	Ulvophyceae	Bryopsidales	Caulerpaceae	Caulerpa	Caulerpa cupressoides	16	2	9.46E-27	1	0	0	1	0	0	consumer	0	0.002435068	0.00072805	6.49E-07	0.000158919	1	0	0
2652440	Desmodesmus	Desmodesmus	algue	GENUS	Plantae	Chlorophyta	Chlorophyceae	Sphaeropleales	Scenedesmaceae	Desmodesmus		16	2	8.95E-27	1	0	0	1	0	0	consumer	0	0.002435068	0.00072805	6.49E-07	0.000158919	1	0	0
2684241	Pinus	Pinus	plantes	GENUS	Plantae	Tracheophyta	Pinopsida	Pinales	Pinaceae	Pinus		11	2	1.27E-26	9	18	4	1	0	0	consumer	0.906906907	0.186950682	0.056636647	1.95E-06	0.000160004	1	1	1
2684876	Abies	Abies	plantes	GENUS	Plantae	Tracheophyta	Pinopsida	Pinales	Pinaceae	Abies		11	2	1.19E-26	9	18	4	1	0	0	consumer	0.906906907	0.186950682	0.056636647	1.95E-06	0.000160004	1	1	1
2684902	Taxus	Taxus	plantes	GENUS	Plantae	Tracheophyta	Pinopsida	Pinales	Taxaceae	Taxus		11	2	1.34E-26	9	18	4	1	0	0	consumer	0.906906907	0.186950682	0.056636647	1.95E-06	0.000160004	1	1	1
2688670	Pleurozia purpurea	Pleurozia purpurea	hepatique	SPECIES	Plantae	Marchantiophyta	Jungermanniopsida	Pleuroziales	Pleuroziaceae	Pleurozia	Pleurozia purpurea	16	2	6.82E-27	0	0	0	1	0	0	consumer	0	1.04E-18	0.000192203	6.49E-07	0.000158919	1	0	0
2701072	Juncus	Juncus	plantes	GENUS	Plantae	Tracheophyta	Liliopsida	Poales	Juncaceae	Juncus		11	2	1.40E-26	9	18	0	1	0	0	consumer	0.406906907	0.185804924	0.053096465	1.95E-06	0.000160004	1	1	1
2705180	Sorghum	Sorghum	plantes	GENUS	Plantae	Tracheophyta	Liliopsida	Poales	Poaceae	Sorghum		11	2	2.39E-29	12	20	0	1	0	0	consumer	1.146329984	0.186703345	0.055014643	1.95E-06	0.000160004	1	1	1
2705308	Dactylis glomerata	Dactylis glomerata	plantes	SPECIES	Plantae	Tracheophyta	Liliopsida	Poales	Poaceae	Dactylis	Dactylis glomerata	11	2	3.16E-28	12	22	0	1	0	0	consumer	1.43799665	0.187203662	0.056774103	1.95E-06	0.000160004	1	1	1
2706162	Holcus	Holcus	plantes	GENUS	Plantae	Tracheophyta	Liliopsida	Poales	Poaceae	Holcus		11	2	7.10E-30	12	20	0	1	0	0	consumer	1.146329984	0.186703345	0.055014643	1.95E-06	0.000160004	1	1	1
2873855	Linum	Linum	plantes	GENUS	Plantae	Tracheophyta	Magnoliopsida	Malpighiales	Linaceae	Linum		11	2	1.46E-26	9	18	0	1	0	0	consumer	0.406906907	0.185804924	0.053096465	1.95E-06	0.000160004	1	1	1
2876099	Alnus	Alnus	plantes	GENUS	Plantae	Tracheophyta	Magnoliopsida	Fagales	Betulaceae	Alnus		11	2	1.40E-26	9	18	0	1	0	0	consumer	0.406906907	0.185804924	0.053096465	1.95E-06	0.000160004	1	1	1
2882482	Calluna vulgaris	Calluna vulgaris	plantes	SPECIES	Plantae	Tracheophyta	Magnoliopsida	Ericales	Ericaceae	Calluna	Calluna vulgaris	11	2	1.41E-26	9	18	0	1	0	0	consumer	0.406906907	0.185804924	0.053096465	1.95E-06	0.000160004	1	1	1
2888863	Rheum	Rheum	plantes	GENUS	Plantae	Tracheophyta	Magnoliopsida	Caryophyllales	Polygonaceae	Rheum		11	2	1.37E-26	9	18	0	1	0	0	consumer	0.406906907	0.185804924	0.053096465	1.95E-06	0.000160004	1	1	1
2888942	Rumex	Rumex	plantes	GENUS	Plantae	Tracheophyta	Magnoliopsida	Caryophyllales	Polygonaceae	Rumex		11	2	1.64E-26	9	19	0	1	0	0	consumer	0.573573574	0.186019395	0.053979987	1.95E-06	0.000160004	1	1	1
2889077	Polygonum	Polygonum	plantes	GENUS	Plantae	Tracheophyta	Magnoliopsida	Caryophyllales	Polygonaceae	Polygonum		11	2	1.41E-26	9	18	0	1	0	0	consumer	0.406906907	0.185804924	0.053096465	1.95E-06	0.000160004	1	1	1
2927028	Salvia nemorosa	Salvia nemorosa	plantes	SPECIES	Plantae	Tracheophyta	Magnoliopsida	Lamiales	Lamiaceae	Salvia	Salvia nemorosa	11	2	1.60E-26	9	19	0	1	0	0	consumer	0.573573574	0.186019395	0.053979987	1.95E-06	0.000160004	1	1	1
2928226	Phacelia tanacetifolia	Phacelia tanacetifolia	plantes	SPECIES	Plantae	Tracheophyta	Magnoliopsida	Boraginales	Hydrophyllaceae	Phacelia	Phacelia tanacetifolia	11	2	1.46E-26	9	18	0	1	0	0	consumer	0.406906907	0.185804924	0.053096465	1.95E-06	0.000160004	1	1	1
2940361	Pisum	Pisum	plantes	GENUS	Plantae	Tracheophyta	Magnoliopsida	Fabales	Fabaceae	Pisum		11	2	8.85E-28	11	21	0	1	0	0	consumer	1.845082583	0.186405243	0.053510853	1.95E-06	0.000160004	1	1	1
2973363	Trifolium	Trifolium	plantes	GENUS	Plantae	Tracheophyta	Magnoliopsida	Fabales	Fabaceae	Trifolium		11	2	1.88E-26	11	23	0	1	0	0	consumer	2.470082583	0.186762694	0.054574689	1.95E-06	0.000160004	1	1	1
3033294	Ranunculus	Ranunculus	plantes	GENUS	Plantae	Tracheophyta	Magnoliopsida	Ranunculales	Ranunculaceae	Ranunculus		11	2	3.11E-26	9	19	0	1	0	0	consumer	1.406906907	0.185840511	0.053911507	1.95E-06	0.000160004	1	1	1
3045622	Cardamine	Cardamine	plantes	GENUS	Plantae	Tracheophyta	Magnoliopsida	Brassicales	Brassicaceae	Cardamine		11	2	1.88E-26	11	19	0	1	0	0	consumer	0.671329984	0.18655173	0.054101197	1.95E-06	0.000160004	1	1	1
3047621	Sinapis alba	Sinapis alba	plantes	SPECIES	Plantae	Tracheophyta	Magnoliopsida	Brassicales	Brassicaceae	Sinapis	Sinapis alba	11	2	1.94E-26	11	19	0	1	0	0	consumer	0.671329984	0.18655173	0.054101197	1.95E-06	0.000160004	1	1	1
3085444	Cerastium arcticum	Cerastium arcticum	plantes	SPECIES	Plantae	Tracheophyta	Magnoliopsida	Caryophyllales	Caryophyllaceae	Cerastium	Cerastium arcticum	11	2	1.37E-26	9	18	0	1	0	0	consumer	0.406906907	0.185804924	0.053096465	1.95E-06	0.000160004	1	1	1
3085667	Stellaria	Stellaria	plantes	GENUS	Plantae	Tracheophyta	Magnoliopsida	Caryophyllales	Caryophyllaceae	Stellaria		11	2	3.06E-26	9	19	0	1	0	0	consumer	0.531906907	0.18609077	0.053972402	1.95E-06	0.000160004	1	1	1
3172047	Veronica	Veronica	plantes	GENUS	Plantae	Tracheophyta	Magnoliopsida	Lamiales	Plantaginaceae	Veronica		11	2	2.95E-26	9	19	0	1	0	0	consumer	0.531906907	0.18609077	0.053972402	1.95E-06	0.000160004	1	1	1
3194322	Sphaeroeca volvox	Sphaeroeca volvox	protiste	SPECIES	Protozoa	Choanozoa	Choanoflagellatea	Choanoflagellida	Codosigidae	Sphaeroeca	Sphaeroeca volvox	2	1	0	9	0	0	0	0	0	basal	0	0.249580634	0.054587011	5.20E-17	0.000158376	0	1	1
3194422	Thaumatomastix	Thaumatomastix	protiste	GENUS	Chromista	Cercozoa	Imbricatea	Thaumatomonadida	Thaumatomonadidae	Thaumatomastix		2	1	0	4	0	0	0	0	0	basal	0	0.042776052	0.013955548	2.39E-17	0.000158376	0	1	1
3194509	Oikomonas	Oikomonas	algue	GENUS	Chromista	Ochrophyta	Chrysophyceae	Chromulinales		Oikomonas		6	2	7.04E-27	11	0	0	1	0	0	consumer	2.1875	0.11887944	0.025240923	1.30E-06	0.000159461	1	1	0
3194566	Spumella	Spumella	algue	GENUS	Chromista	Ochrophyta	Chrysophyceae	Ochromonadales	Chromulinaceae	Spumella		6	2	6.75E-27	11	0	0	1	0	0	consumer	2.1875	0.11887944	0.025240923	1.30E-06	0.000159461	1	1	0
3194946	Dinobryon	Dinobryon	algue	GENUS	Chromista	Ochrophyta	Chrysophyceae	Chromulinales	Dinobryaceae	Dinobryon		16	2	6.46E-27	0	0	0	1	0	0	consumer	0	1.04E-18	0.000192203	6.49E-07	0.000158919	1	0	0
3195066	Mallomonas	Mallomonas	algue	GENUS	Chromista	Ochrophyta	Chrysophyceae	Synurales	Mallomonadaceae	Mallomonas		6	2	7.27E-27	11	0	0	1	0	0	consumer	2.1875	0.11887944	0.025240923	1.30E-06	0.000159461	1	1	0
3195227	Paraphysomonas	Paraphysomonas	algue	GENUS	Chromista	Ochrophyta	Chrysophyceae	Ochromonadales	Paraphysomonadaceae	Paraphysomonas		6	2	7.04E-27	11	0	0	1	0	0	consumer	2.1875	0.11887944	0.025240923	1.30E-06	0.000159461	1	1	0
3200877	Tribonema	Tribonema	algue	GENUS	Chromista	Ochrophyta	Xanthophyceae	Tribonematales	Tribonemataceae	Tribonema		16	2	6.68E-27	0	0	0	1	0	0	consumer	0	1.04E-18	0.000192203	6.49E-07	0.000158919	1	0	0
3200900	Xanthonema	Xanthonema	algue	GENUS	Chromista	Ochrophyta	Xanthophyceae	Tribonematales	Xanthonemataceae	Xanthonema		16	2	6.53E-27	0	0	0	1	0	0	consumer	0	1.04E-18	0.000192203	6.49E-07	0.000158919	1	0	0
3201168	Botryochloris	Botryochloris	algue	GENUS	Chromista	Ochrophyta	Xanthophyceae	Mischococcales	Botryochloridaceae	Botryochloris		16	2	6.90E-27	0	0	0	1	0	0	consumer	0	1.04E-18	0.000192203	6.49E-07	0.000158919	1	0	0
3201179	Chlorellidium	Chlorellidium	algue	GENUS	Chromista	Ochrophyta	Xanthophyceae	Mischococcales	Botryochloridaceae	Chlorellidium		16	2	6.82E-27	0	0	0	1	0	0	consumer	0	1.04E-18	0.000192203	6.49E-07	0.000158919	1	0	0
3201444	Bumilleriopsis	Bumilleriopsis	algue	GENUS	Chromista	Ochrophyta	Xanthophyceae	Mischococcales	Centritractaceae	Bumilleriopsis		16	2	6.68E-27	0	0	0	1	0	0	consumer	0	1.04E-18	0.000192203	6.49E-07	0.000158919	1	0	0
3202687	Hyphochytrium catenoides	Hyphochytrium catenoides	fungi	SPECIES	Chromista	Oomycota	Hyphochytrea	Hyphochytriales	Hyphochytriaceae	Hyphochytrium	Hyphochytrium catenoides	2	3.959580634	0.00326745	3	0	0	0	3	0	parasite	0	0.04247265	0.016103879	0.000439921	0.008680043	1	1	1
3202728	Pythium	Pythium	protiste	GENUS	Chromista	Oomycota	Peronosporea	Peronosporales	Pythiaceae	Pythium		8	3	1.15E-26	3	2	0	60	0	0	consumer	176.05	0.042513352	0.051947689	0.034724448	0.00086821	1	1	1
3202934	Aphanomyces	Aphanomyces	protiste	GENUS	Chromista	Oomycota	Peronosporea	Saprolegniales	Leptolegniaceae	Aphanomyces		2	3	8.57E-27	3	1	0	0	2	0	parasite	1	0.04249707	0.015084591	0.001287323	0.000168464	1	1	1
3204289	Polymyxa graminis	Polymyxa graminis	protiste	SPECIES	Chromista	Cercozoa	Phytomyxea	Plasmodiophorida	Plasmodiophoridae	Polymyxa	Polymyxa graminis	2	3	5.73E-27	3	0	0	0	2	0	parasite	0	0.04247265	0.014915176	0.001289956	0.000167923	1	1	1
3210222	Cercomonas	Cercomonas	protiste	GENUS	Chromista	Cercozoa	Thecofilosea	Ebriida	Cercomonadidae	Cercomonas		2	1	0	4	0	0	0	0	0	basal	0	0.042776052	0.013955548	2.39E-17	0.000158376	0	1	1
3210423	Saccamoeba	Saccamoeba	protiste	GENUS	Protozoa	Amoebozoa	Lobosa	Amoebida	Hartmannellidae	Saccamoeba		2	1	0	7	0	0	0	0	0	basal	0	0.15181048	0.036535265	4.16E-17	0.000158376	0	1	1
3212286	Nuclearia	Nuclearia	protiste	GENUS	Protozoa	Cercozoa	Filosia	Aconchulinida	Nucleariidae	Nuclearia		2	4.050587173	1.12E-27	6	0	0	7	0	0	consumer	4.25	0.151507078	0.070754456	0.004822931	0.000646694	0	1	1
3212288	Euglypha	Euglypha	protiste	GENUS	Protozoa	Cercozoa	Filosia	Aconchulinida	Euglyphidae	Euglypha		2	1	0	7	0	0	0	0	0	basal	0	0.07590524	0.018267635	4.16E-17	0.000158376	0	1	0
3212296	Paulinella	Paulinella	protiste	GENUS	Chromista	Cercozoa	Imbricatea	Euglyphida	Paulinellideae	Paulinella		2	1	0	5	0	0	0	0	0	basal	0	0.022246239	0.007968587	3.12E-17	0.000158376	0	1	0
3212657	Lamproderma	Lamproderma	protiste	GENUS	Protozoa	Mycetozoa	Myxomycetes	Stemonitales	Stemonitidaceae	Lamproderma		2	1	0	6	0	0	0	0	0	basal	0	0.151507078	0.036099793	3.12E-17	0.000158376	1	1	1
3219826	Derxia	Derxia	bacterie	GENUS	Bacteria	Proteobacteria	Betaproteobacteria	Burkholderiales	Alcaligenaceae	Derxia		4	2	1.76E-27	33	0	0	1	0	0	consumer	0.104936275	1	0.197323213	2.00E-05	0.000158664	1	1	1
3219853	Massilia	Massilia	bacterie	GENUS	Bacteria	Proteobacteria	Betaproteobacteria	Burkholderiales	Oxalobacteraceae	Massilia		4	2	1.62E-27	33	0	0	1	0	0	consumer	0.104936275	1	0.197323213	2.00E-05	0.000158664	1	1	1
3219861	Duganella	Duganella	bacterie	GENUS	Bacteria	Proteobacteria	Betaproteobacteria	Burkholderiales	Oxalobacteraceae	Duganella		4	2	1.54E-27	33	0	0	1	0	0	consumer	0.104936275	1	0.197323213	2.00E-05	0.000158664	1	1	1
3219864	Herbaspirillum	Herbaspirillum	bacterie	GENUS	Bacteria	Proteobacteria	Betaproteobacteria	Burkholderiales	Oxalobacteraceae	Herbaspirillum		4	2	1.65E-27	33	0	0	1	0	0	consumer	0.104936275	1	0.197323213	2.00E-05	0.000158664	1	1	1
3219877	Herminiimonas	Herminiimonas	bacterie	GENUS	Bacteria	Proteobacteria	Betaproteobacteria	Burkholderiales	Oxalobacteraceae	Herminiimonas		4	2	1.54E-27	33	0	0	1	0	0	consumer	0.104936275	1	0.197323213	2.00E-05	0.000158664	1	1	1
3219881	Pseudomonas	Pseudomonas	bacterie	GENUS	Bacteria	Proteobacteria	Gammaproteobacteria	Pseudomonadales	Pseudomonadaceae	Pseudomonas		4	2	1.76E-27	33	0	0	1	0	0	consumer	0.104936275	1	0.197323213	2.00E-05	0.000158664	1	1	1
3219885	Janthinobacterium	Janthinobacterium	bacterie	GENUS	Bacteria	Proteobacteria	Betaproteobacteria	Burkholderiales	Oxalobacteraceae	Janthinobacterium		4	2	1.41E-27	33	0	0	1	0	0	consumer	0.104936275	1	0.197323213	2.00E-05	0.000158664	1	1	1
3219897	Ralstonia	Ralstonia	bacterie	GENUS	Bacteria	Proteobacteria	Betaproteobacteria	Burkholderiales	Burkholderiaceae	Ralstonia		4	2	1.69E-27	33	0	0	1	0	0	consumer	0.104936275	1	0.197323213	2.00E-05	0.000158664	1	1	1
3219898	Ralstonia solanacearum	Ralstonia solanacearum	bacterie	SPECIES	Bacteria	Proteobacteria	Betaproteobacteria	Burkholderiales	Burkholderiaceae	Ralstonia	Ralstonia solanacearum	4	2	1.54E-27	33	0	0	1	0	0	consumer	0.104936275	1	0.197323213	2.00E-05	0.000158664	1	1	1
3219909	Paucimonas lemoignei	Paucimonas lemoignei	bacterie	SPECIES	Bacteria	Proteobacteria	Betaproteobacteria	Burkholderiales	Burkholderiaceae	Paucimonas	Paucimonas lemoignei	4	2	1.28E-27	33	0	0	1	0	0	consumer	0.104936275	1	0.197323213	2.00E-05	0.000158664	1	1	1
3219916	Burkholderia	Burkholderia	bacterie	GENUS	Bacteria	Proteobacteria	Betaproteobacteria	Burkholderiales	Burkholderiaceae	Burkholderia		4	2	1.62E-27	33	0	0	1	0	0	consumer	0.104936275	1	0.197323213	2.00E-05	0.000158664	1	1	1
3219940	Burkholderia cepacia	Burkholderia cepacia	bacterie	SPECIES	Bacteria	Proteobacteria	Betaproteobacteria	Burkholderiales	Burkholderiaceae	Burkholderia	Burkholderia cepacia	4	2	1.54E-27	33	0	0	1	0	0	consumer	0.104936275	1	0.197323213	2.00E-05	0.000158664	1	1	1
3220005	Cupriavidus	Cupriavidus	bacterie	GENUS	Bacteria	Proteobacteria	Betaproteobacteria	Burkholderiales	Burkholderiaceae	Cupriavidus		4	2	1.91E-27	33	0	0	1	0	0	consumer	0.104936275	1	0.197323213	2.00E-05	0.000158664	1	1	1
3220012	Xanthomonas	Xanthomonas	bacterie	GENUS	Bacteria	Proteobacteria	Gammaproteobacteria	Xanthomonadales	Xanthomonadaceae	Xanthomonas		4	2	1.65E-27	33	0	0	1	0	0	consumer	0.104936275	1	0.197323213	2.00E-05	0.000158664	1	1	1
3220030	Rhodopseudomonas	Rhodopseudomonas	bacterie	GENUS	Bacteria	Proteobacteria	Alphaproteobacteria	Rhizobiales	Bradyrhizobiaceae	Rhodopseudomonas		4	2021-05-02	0.25	33	0	0	1	0	1	symbiote	1.568334968	1	0.199070172	0.000667624	0.000160893	1	1	1
3220051	Pelomonas	Pelomonas	bacterie	GENUS	Bacteria	Proteobacteria	Betaproteobacteria	Burkholderiales	Comamonadaceae	Pelomonas		4	2	1.65E-27	33	0	0	1	0	0	consumer	0.104936275	1	0.197323213	2.00E-05	0.000158664	1	1	1
3220072	Rhodoferax	Rhodoferax	bacterie	GENUS	Bacteria	Proteobacteria	Betaproteobacteria	Burkholderiales	Comamonadaceae	Rhodoferax		4	2	1.62E-27	33	0	0	1	0	0	consumer	0.104936275	1	0.197323213	2.00E-05	0.000158664	1	1	1
3220095	Polaromonas	Polaromonas	bacterie	GENUS	Bacteria	Proteobacteria	Betaproteobacteria	Burkholderiales	Comamonadaceae	Polaromonas		4	2	1.54E-27	33	0	0	1	0	0	consumer	0.104936275	1	0.197323213	2.00E-05	0.000158664	1	1	1
3220112	Curvibacter	Curvibacter	bacterie	GENUS	Bacteria	Proteobacteria	Betaproteobacteria	Burkholderiales	Comamonadaceae	Curvibacter		4	2	1.62E-27	33	0	0	1	0	0	consumer	0.104936275	1	0.197323213	2.00E-05	0.000158664	1	1	1
3220118	Comamonas	Comamonas	bacterie	GENUS	Bacteria	Proteobacteria	Betaproteobacteria	Burkholderiales	Comamonadaceae	Comamonas		4	2	1.84E-27	33	0	0	1	0	0	consumer	0.104936275	1	0.197323213	2.00E-05	0.000158664	1	1	1
3220129	Delftia	Delftia	bacterie	GENUS	Bacteria	Proteobacteria	Betaproteobacteria	Burkholderiales	Comamonadaceae	Delftia		4	2	1.69E-27	33	0	0	1	0	0	consumer	0.104936275	1	0.197323213	2.00E-05	0.000158664	1	1	1
3220140	Acidovorax	Acidovorax	bacterie	GENUS	Bacteria	Proteobacteria	Betaproteobacteria	Burkholderiales	Comamonadaceae	Acidovorax		4	2	1.84E-27	33	0	0	1	0	0	consumer	0.104936275	1	0.197323213	2.00E-05	0.000158664	1	1	1
3220160	Hydrogenophaga	Hydrogenophaga	bacterie	GENUS	Bacteria	Proteobacteria	Betaproteobacteria	Burkholderiales	Comamonadaceae	Hydrogenophaga		4	2	1.62E-27	33	0	0	1	0	0	consumer	0.104936275	1	0.197323213	2.00E-05	0.000158664	1	1	1
3220176	Diaphorobacter	Diaphorobacter	bacterie	GENUS	Bacteria	Proteobacteria	Betaproteobacteria	Burkholderiales	Comamonadaceae	Diaphorobacter		4	2	1.72E-27	33	0	0	1	0	0	consumer	0.104936275	1	0.197323213	2.00E-05	0.000158664	1	1	1
3220178	Variovorax	Variovorax	bacterie	GENUS	Bacteria	Proteobacteria	Betaproteobacteria	Burkholderiales	Comamonadaceae	Variovorax		4	2	1.44E-27	33	0	0	1	0	0	consumer	0.104936275	1	0.197323213	2.00E-05	0.000158664	1	1	1
3220297	Propionivibrio	Propionivibrio	bacterie	GENUS	Bacteria	Proteobacteria	Betaproteobacteria	Rhodocyclales	Rhodocyclaceae	Propionivibrio		4	2	1.69E-27	33	0	0	1	0	0	consumer	0.104936275	1	0.197323213	2.00E-05	0.000158664	1	1	1
3220302	Dechloromonas	Dechloromonas	bacterie	GENUS	Bacteria	Proteobacteria	Betaproteobacteria	Rhodocyclales	Rhodocyclaceae	Dechloromonas		4	2	1.65E-27	33	0	0	1	0	0	consumer	0.104936275	1	0.197323213	2.00E-05	0.000158664	1	1	1
3220311	Sterolibacterium	Sterolibacterium	bacterie	GENUS	Bacteria	Proteobacteria	Betaproteobacteria	Rhodocyclales	Rhodocyclaceae	Sterolibacterium		4	2	1.76E-27	33	0	0	1	0	0	consumer	0.104936275	1	0.197323213	2.00E-05	0.000158664	1	1	1
3220316	Denitratisoma	Denitratisoma	bacterie	GENUS	Bacteria	Proteobacteria	Betaproteobacteria	Rhodocyclales	Rhodocyclaceae	Denitratisoma		4	2	1.69E-27	33	0	0	1	0	0	consumer	0.104936275	1	0.197323213	2.00E-05	0.000158664	1	1	1
3220318	Ferribacterium	Ferribacterium	bacterie	GENUS	Bacteria	Proteobacteria	Betaproteobacteria	Rhodocyclales	Rhodocyclaceae	Ferribacterium		4	2	1.41E-27	33	0	0	1	0	0	consumer	0.104936275	1	0.197323213	2.00E-05	0.000158664	1	1	1
3220331	Methylophilus	Methylophilus	bacterie	GENUS	Bacteria	Proteobacteria	Betaproteobacteria	Methylophilales	Methylophilaceae	Methylophilus		4	2	1.62E-27	33	0	0	1	0	0	consumer	0.104936275	1	0.197323213	2.00E-05	0.000158664	1	1	1
3220334	Methylobacillus	Methylobacillus	bacterie	GENUS	Bacteria	Proteobacteria	Betaproteobacteria	Methylophilales	Methylophilaceae	Methylobacillus		4	2	1.65E-27	33	0	0	1	0	0	consumer	0.104936275	1	0.197323213	2.00E-05	0.000158664	1	1	1
3220358	Nitrosospira	Nitrosospira	bacterie	GENUS	Bacteria	Proteobacteria	Betaproteobacteria	Nitrosomonadales	Nitrosomonadaceae	Nitrosospira		4	2	1.80E-27	33	0	0	1	0	0	consumer	0.104936275	1	0.197323213	2.00E-05	0.000158664	1	1	1
3220375	Desulfovibrio	Desulfovibrio	bacterie	GENUS	Bacteria	Proteobacteria	Deltaproteobacteria	Desulfovibrionales	Desulfovibrionaceae	Desulfovibrio		4	2	1.54E-27	33	0	0	1	0	0	consumer	0.104936275	1	0.197323213	2.00E-05	0.000158664	1	1	1
3220384	Syntrophobacter	Syntrophobacter	bacterie	GENUS	Bacteria	Proteobacteria	Deltaproteobacteria	Syntrophobacterales	Syntrophobacteraceae	Syntrophobacter		4	2	1.65E-27	33	0	0	1	0	0	consumer	0.104936275	1	0.197323213	2.00E-05	0.000158664	1	1	1
3220389	Desulfovirga	Desulfovirga	bacterie	GENUS	Bacteria	Proteobacteria	Deltaproteobacteria	Syntrophobacterales	Syntrophobacteraceae	Desulfovirga		4	2	1.91E-27	33	0	0	1	0	0	consumer	0.104936275	1	0.197323213	2.00E-05	0.000158664	1	1	1
3220393	Syntrophus	Syntrophus	bacterie	GENUS	Bacteria	Proteobacteria	Deltaproteobacteria	Syntrophobacterales	Syntrophaceae	Syntrophus		4	2	1.69E-27	33	0	0	1	0	0	consumer	0.104936275	1	0.197323213	2.00E-05	0.000158664	1	1	1
3220490	Desulfuromonas	Desulfuromonas	bacterie	GENUS	Bacteria	Proteobacteria	Deltaproteobacteria	Desulfuromonadales	Desulfuromonadaceae	Desulfuromonas		4	2	1.76E-27	33	0	0	1	0	0	consumer	0.104936275	1	0.197323213	2.00E-05	0.000158664	1	1	1
3220502	Malonomonas	Malonomonas	bacterie	GENUS	Bacteria	Proteobacteria	Deltaproteobacteria	Desulfuromonadales	Desulfuromonadaceae	Malonomonas		4	2	1.87E-27	33	0	0	1	0	0	consumer	0.104936275	1	0.197323213	2.00E-05	0.000158664	1	1	1
3220504	Pelobacter	Pelobacter	bacterie	GENUS	Bacteria	Proteobacteria	Deltaproteobacteria	Desulfuromonadales	Desulfuromonadaceae	Pelobacter		4	2	1.69E-27	33	0	0	1	0	0	consumer	0.104936275	1	0.197323213	2.00E-05	0.000158664	1	1	1
3220511	Geothermobacter	Geothermobacter	bacterie	GENUS	Bacteria	Proteobacteria	Deltaproteobacteria	Desulfuromonadales	Geobacteraceae	Geothermobacter		4	2	1.69E-27	33	0	0	1	0	0	consumer	0.104936275	1	0.197323213	2.00E-05	0.000158664	1	1	1
3220513	Geobacter	Geobacter	bacterie	GENUS	Bacteria	Proteobacteria	Deltaproteobacteria	Desulfuromonadales	Geobacteraceae	Geobacter		4	2	1.84E-27	33	0	0	1	0	0	consumer	0.104936275	1	0.197323213	2.00E-05	0.000158664	1	1	1
3220527	Haliangium	Haliangium	bacterie	GENUS	Bacteria	Proteobacteria	Deltaproteobacteria	Myxococcales	Haliangiaceae	Haliangium		4	2	1.62E-27	33	0	0	1	0	0	consumer	0.104936275	1	0.197323213	2.00E-05	0.000158664	1	1	1
3220542	Kofleria	Kofleria	bacterie	GENUS	Bacteria	Proteobacteria	Deltaproteobacteria	Myxococcales	Kofleriaceae	Kofleria		4	2	1.65E-27	33	0	0	1	0	0	consumer	0.104936275	1	0.197323213	2.00E-05	0.000158664	1	1	1
3220545	Anaeromyxobacter	Anaeromyxobacter	bacterie	GENUS	Bacteria	Proteobacteria	Deltaproteobacteria	Myxococcales	Cystobacteraceae	Anaeromyxobacter		4	2	1.51E-27	33	0	0	1	0	0	consumer	0.104936275	1	0.197323213	2.00E-05	0.000158664	1	1	1
3220549	Cystobacter	Cystobacter	bacterie	GENUS	Bacteria	Proteobacteria	Deltaproteobacteria	Myxococcales	Cystobacteraceae	Cystobacter		4	2	1.69E-27	33	0	0	1	0	0	consumer	0.104936275	1	0.197323213	2.00E-05	0.000158664	1	1	1
3220586	Sorangium cellulosum	Sorangium cellulosum	bacterie	SPECIES	Bacteria	Proteobacteria	Deltaproteobacteria	Myxococcales	Polyangiaceae	Sorangium	Sorangium cellulosum	4	2	1.84E-27	33	0	0	1	0	0	consumer	0.104936275	1	0.197323213	2.00E-05	0.000158664	1	1	1
3220588	Chondromyces	Chondromyces	bacterie	GENUS	Bacteria	Proteobacteria	Deltaproteobacteria	Myxococcales	Polyangiaceae	Chondromyces		4	2	1.62E-27	33	0	0	1	0	0	consumer	0.104936275	1	0.197323213	2.00E-05	0.000158664	1	1	1
3220602	Polyangium	Polyangium	bacterie	GENUS	Bacteria	Proteobacteria	Deltaproteobacteria	Myxococcales	Polyangiaceae	Polyangium		4	2	1.62E-27	33	0	0	1	0	0	consumer	0.104936275	1	0.197323213	2.00E-05	0.000158664	1	1	1
3220678	Desulfotalea	Desulfotalea	bacterie	GENUS	Bacteria	Proteobacteria	Deltaproteobacteria	Desulfobacterales	Desulfobulbaceae	Desulfotalea		4	2	1.69E-27	33	0	0	1	0	0	consumer	0.104936275	1	0.197323213	2.00E-05	0.000158664	1	1	1
3220688	Bdellovibrio	Bdellovibrio	bacterie	GENUS	Bacteria	Proteobacteria	Deltaproteobacteria	Bdellovibrionales	Bdellovibrionaceae	Bdellovibrio		4	2	1.48E-27	33	0	0	1	0	0	consumer	0.104936275	1	0.197323213	2.00E-05	0.000158664	1	1	1
3220694	Bacteriovorax	Bacteriovorax	bacterie	GENUS	Bacteria	Proteobacteria	Deltaproteobacteria	Bdellovibrionales	Bacteriovoracaceae	Bacteriovorax		4	2	1.48E-27	33	0	0	1	0	0	consumer	0.104936275	1	0.197323213	2.00E-05	0.000158664	1	1	1
3220733	Rhizobium	Rhizobium	bacterie	GENUS	Bacteria	Proteobacteria	Alphaproteobacteria	Rhizobiales	Rhizobiaceae	Rhizobium		4	2021-05-02	0.25	33	0	0	1	0	1	symbiote	1.568334968	1	0.199070172	0.000667624	0.000160893	1	1	1
3220801	Mycoplana	Mycoplana	bacterie	GENUS	Bacteria	Proteobacteria	Alphaproteobacteria	Rhizobiales	Brucellaceae	Mycoplana		4	2021-05-02	0.25	33	0	0	1	0	1	symbiote	1.568334968	1	0.199070172	0.000667624	0.000160893	1	1	1
3220815	Ochrobactrum anthropi	Ochrobactrum anthropi	bacterie	SPECIES	Bacteria	Proteobacteria	Alphaproteobacteria	Rhizobiales	Brucellaceae	Ochrobactrum	Ochrobactrum anthropi	4	2021-05-02	0.25	33	0	0	1	0	1	symbiote	1.568334968	1	0.199070172	0.000667624	0.000160893	1	1	1
3220820	Methylobacterium	Methylobacterium	bacterie	GENUS	Bacteria	Proteobacteria	Alphaproteobacteria	Rhizobiales	Methylobacteriaceae	Methylobacterium		4	2021-05-02	0.25	33	0	0	1	0	1	symbiote	1.568334968	1	0.199070172	0.000667624	0.000160893	1	1	1
3220848	Microvirga	Microvirga	bacterie	GENUS	Bacteria	Proteobacteria	Alphaproteobacteria	Rhizobiales	Methylobacteriaceae	Microvirga		4	2021-05-02	0.25	33	0	0	1	0	1	symbiote	1.568334968	1	0.199070172	0.000667624	0.000160893	1	1	1
3220866	Methylocella	Methylocella	bacterie	GENUS	Bacteria	Proteobacteria	Alphaproteobacteria	Rhizobiales	Beijerinckiaceae	Methylocella		4	2021-05-02	0.25	33	0	0	1	0	1	symbiote	1.568334968	1	0.199070172	0.000667624	0.000160893	1	1	1
3220879	Methylocapsa	Methylocapsa	bacterie	GENUS	Bacteria	Proteobacteria	Alphaproteobacteria	Rhizobiales	Beijerinckiaceae	Methylocapsa		4	2021-05-02	0.25	33	0	0	1	0	1	symbiote	1.568334968	1	0.199070172	0.000667624	0.000160893	1	1	1
3220883	Blastochloris	Blastochloris	bacterie	GENUS	Bacteria	Proteobacteria	Alphaproteobacteria	Rhizobiales	Hyphomicrobiaceae	Blastochloris		4	2021-05-02	0.25	33	0	0	1	0	1	symbiote	1.568334968	1	0.199070172	0.000667624	0.000160893	1	1	1
3220895	Pedomicrobium	Pedomicrobium	bacterie	GENUS	Bacteria	Proteobacteria	Alphaproteobacteria	Rhizobiales	Hyphomicrobiaceae	Pedomicrobium		4	2021-05-02	0.25	33	0	0	1	0	1	symbiote	1.568334968	1	0.199070172	0.000667624	0.000160893	1	1	1
3220906	Hyphomicrobium	Hyphomicrobium	bacterie	GENUS	Bacteria	Proteobacteria	Alphaproteobacteria	Rhizobiales	Hyphomicrobiaceae	Hyphomicrobium		4	2021-05-02	0.25	33	0	0	1	0	1	symbiote	1.568334968	1	0.199070172	0.000667624	0.000160893	1	1	1
3220920	Rhodoplanes	Rhodoplanes	bacterie	GENUS	Bacteria	Proteobacteria	Alphaproteobacteria	Rhizobiales	Hyphomicrobiaceae	Rhodoplanes		4	2021-05-02	0.25	33	0	0	1	0	1	symbiote	1.568334968	1	0.199070172	0.000667624	0.000160893	1	1	1
3220926	Devosia	Devosia	bacterie	GENUS	Bacteria	Proteobacteria	Alphaproteobacteria	Rhizobiales	Hyphomicrobiaceae	Devosia		4	2021-05-02	0.25	33	0	0	1	0	1	symbiote	1.568334968	1	0.199070172	0.000667624	0.000160893	1	1	1
3220934	Rhodomicrobium	Rhodomicrobium	bacterie	GENUS	Bacteria	Proteobacteria	Alphaproteobacteria	Rhizobiales	Hyphomicrobiaceae	Rhodomicrobium		4	2021-05-02	0.25	33	0	0	1	0	1	symbiote	1.568334968	1	0.199070172	0.000667624	0.000160893	1	1	1
3220944	Prosthecomicrobium	Prosthecomicrobium	bacterie	GENUS	Bacteria	Proteobacteria	Alphaproteobacteria	Rhizobiales	Hyphomicrobiaceae	Prosthecomicrobium		4	2021-05-02	0.25	33	0	0	1	0	1	symbiote	1.568334968	1	0.199070172	0.000667624	0.000160893	1	1	1
3220956	Labrys	Labrys	bacterie	GENUS	Bacteria	Proteobacteria	Alphaproteobacteria	Rhizobiales	Xanthobacteraceae	Labrys		4	2021-05-02	0.25	33	0	0	1	0	1	symbiote	1.568334968	1	0.199070172	0.000667624	0.000160893	1	1	1
3220964	Nitratireductor	Nitratireductor	bacterie	GENUS	Bacteria	Proteobacteria	Alphaproteobacteria	Rhizobiales	Phyllobacteriaceae	Nitratireductor		4	2021-05-02	0.25	33	0	0	1	0	1	symbiote	1.568334968	1	0.199070172	0.000667624	0.000160893	1	1	1
3220966	Mesorhizobium	Mesorhizobium	bacterie	GENUS	Bacteria	Proteobacteria	Alphaproteobacteria	Rhizobiales	Phyllobacteriaceae	Mesorhizobium		4	2021-05-02	0.25	33	0	0	1	0	1	symbiote	1.568334968	1	0.199070172	0.000667624	0.000160893	1	1	1
3220999	Aminobacter	Aminobacter	bacterie	GENUS	Bacteria	Proteobacteria	Alphaproteobacteria	Rhizobiales	Phyllobacteriaceae	Aminobacter		4	2021-05-02	0.25	33	0	0	1	0	1	symbiote	1.568334968	1	0.199070172	0.000667624	0.000160893	1	1	1
3221031	Bradyrhizobium	Bradyrhizobium	bacterie	GENUS	Bacteria	Proteobacteria	Alphaproteobacteria	Rhizobiales	Bradyrhizobiaceae	Bradyrhizobium		4	2021-05-02	0.25	33	0	0	1	0	1	symbiote	1.568334968	1	0.199070172	0.000667624	0.000160893	1	1	1
3221069	Methylosinus	Methylosinus	bacterie	GENUS	Bacteria	Proteobacteria	Alphaproteobacteria	Rhizobiales	Methylocystaceae	Methylosinus		4	2021-05-02	0.25	33	0	0	1	0	1	symbiote	1.568334968	1	0.199070172	0.000667624	0.000160893	1	1	1
3221070	Methylosinus trichosporium	Methylosinus trichosporium	bacterie	SPECIES	Bacteria	Proteobacteria	Alphaproteobacteria	Rhizobiales	Methylocystaceae	Methylosinus	Methylosinus trichosporium	4	2021-05-02	0.25	33	0	0	1	0	1	symbiote	1.568334968	1	0.199070172	0.000667624	0.000160893	1	1	1
3221071	Methylosinus sporium	Methylosinus sporium	bacterie	SPECIES	Bacteria	Proteobacteria	Alphaproteobacteria	Rhizobiales	Methylocystaceae	Methylosinus	Methylosinus sporium	4	2021-05-02	0.25	33	0	0	1	0	1	symbiote	1.568334968	1	0.199070172	0.000667624	0.000160893	1	1	1
3221102	Woodsholea	Woodsholea	bacterie	GENUS	Bacteria	Proteobacteria	Alphaproteobacteria	Caulobacterales	Hyphomonadaceae	Woodsholea		4	2	1.76E-27	33	0	0	1	0	0	consumer	0.104936275	1	0.197323213	2.00E-05	0.000158664	1	1	1
3221268	Caulobacter	Caulobacter	bacterie	GENUS	Bacteria	Proteobacteria	Alphaproteobacteria	Caulobacterales	Caulobacteraceae	Caulobacter		4	2	1.62E-27	33	0	0	1	0	0	consumer	0.104936275	1	0.197323213	2.00E-05	0.000158664	1	1	1
3221314	Sphingosinicella	Sphingosinicella	bacterie	GENUS	Bacteria	Proteobacteria	Alphaproteobacteria	Sphingomonadales	Sphingomonadaceae	Sphingosinicella		4	2	1.58E-27	33	0	0	1	0	0	consumer	0.104936275	1	0.197323213	2.00E-05	0.000158664	1	1	1
3221318	Erythrobacter	Erythrobacter	bacterie	GENUS	Bacteria	Proteobacteria	Alphaproteobacteria	Sphingomonadales	Erythrobacteraceae	Erythrobacter		4	2	1.76E-27	33	0	0	1	0	0	consumer	0.104936275	1	0.197323213	2.00E-05	0.000158664	1	1	1
3221328	Flavobacterium	Flavobacterium	bacterie	GENUS	Bacteria	Bacteroidetes	Flavobacteriia	Flavobacteriales	Flavobacteriaceae	Flavobacterium		4	2	1.65E-27	33	0	0	1	0	0	consumer	0.104936275	1	0.197323213	2.00E-05	0.000158664	1	1	1
3221329	Sphingobium	Sphingobium	bacterie	GENUS	Bacteria	Proteobacteria	Alphaproteobacteria	Sphingomonadales	Sphingomonadaceae	Sphingobium		4	2	1.62E-27	33	0	0	1	0	0	consumer	0.104936275	1	0.197323213	2.00E-05	0.000158664	1	1	1
3221347	Porphyrobacter	Porphyrobacter	bacterie	GENUS	Bacteria	Proteobacteria	Alphaproteobacteria	Sphingomonadales	Erythrobacteraceae	Porphyrobacter		4	2	1.41E-27	33	0	0	1	0	0	consumer	0.104936275	1	0.197323213	2.00E-05	0.000158664	1	1	1
3221354	Sphingomonas	Sphingomonas	bacterie	GENUS	Bacteria	Proteobacteria	Alphaproteobacteria	Sphingomonadales	Sphingomonadaceae	Sphingomonas		4	2	1.76E-27	33	0	0	1	0	0	consumer	0.104936275	1	0.197323213	2.00E-05	0.000158664	1	1	1
3221548	Acidisphaera	Acidisphaera	bacterie	GENUS	Bacteria	Proteobacteria	Alphaproteobacteria	Rhodospirillales	Acetobacteraceae	Acidisphaera		4	2	1.69E-27	33	0	0	1	0	0	consumer	0.104936275	1	0.197323213	2.00E-05	0.000158664	1	1	1
3221582	Stella	Stella	bacterie	GENUS	Bacteria	Proteobacteria	Alphaproteobacteria	Rhodospirillales	Acetobacteraceae	Stella		4	2	1.84E-27	33	0	0	1	0	0	consumer	0.104936275	1	0.197323213	2.00E-05	0.000158664	1	1	1
3221615	Rhodopila globiformis	Rhodopila globiformis	bacterie	SPECIES	Bacteria	Proteobacteria	Alphaproteobacteria	Rhodospirillales	Acetobacteraceae	Rhodopila	Rhodopila globiformis	4	2	1.62E-27	33	0	0	1	0	0	consumer	0.104936275	1	0.197323213	2.00E-05	0.000158664	1	1	1
3221640	Skermanella	Skermanella	bacterie	GENUS	Bacteria	Proteobacteria	Alphaproteobacteria	Rhodospirillales	Rhodospirillaceae	Skermanella		4	2	1.48E-27	33	0	0	1	0	0	consumer	0.104936275	1	0.197323213	2.00E-05	0.000158664	1	1	1
3221657	Azospirillum	Azospirillum	bacterie	GENUS	Bacteria	Proteobacteria	Alphaproteobacteria	Rhodospirillales	Rhodospirillaceae	Azospirillum		4	2	1.80E-27	33	0	0	1	0	0	consumer	0.104936275	1	0.197323213	2.00E-05	0.000158664	1	1	1
3221686	Phenylobacterium lituiforme	Phenylobacterium lituiforme	bacterie	SPECIES	Bacteria	Proteobacteria	Alphaproteobacteria	Caulobacterales	Caulobacteraceae	Phenylobacterium	Phenylobacterium lituiforme	4	2	1.69E-27	33	0	0	1	0	0	consumer	0.104936275	1	0.197323213	2.00E-05	0.000158664	1	1	1
3221698	Brevundimonas	Brevundimonas	bacterie	GENUS	Bacteria	Proteobacteria	Alphaproteobacteria	Caulobacterales	Caulobacteraceae	Brevundimonas		4	2	1.62E-27	33	0	0	1	0	0	consumer	0.104936275	1	0.197323213	2.00E-05	0.000158664	1	1	1
3222287	Dokdonella	Dokdonella	bacterie	GENUS	Bacteria	Proteobacteria	Gammaproteobacteria	Xanthomonadales	Xanthomonadaceae	Dokdonella		4	2	1.69E-27	33	0	0	1	0	0	consumer	0.104936275	1	0.197323213	2.00E-05	0.000158664	1	1	1
3222292	Thermomonas	Thermomonas	bacterie	GENUS	Bacteria	Proteobacteria	Gammaproteobacteria	Xanthomonadales	Xanthomonadaceae	Thermomonas		4	2	1.62E-27	33	0	0	1	0	0	consumer	0.104936275	1	0.197323213	2.00E-05	0.000158664	1	1	1
3222300	Lysobacter	Lysobacter	bacterie	GENUS	Bacteria	Proteobacteria	Gammaproteobacteria	Xanthomonadales	Xanthomonadaceae	Lysobacter		4	2	1.69E-27	33	0	0	1	0	0	consumer	0.104936275	1	0.197323213	2.00E-05	0.000158664	1	1	1
3222358	Rhodanobacter	Rhodanobacter	bacterie	GENUS	Bacteria	Proteobacteria	Gammaproteobacteria	Xanthomonadales	Xanthomonadaceae	Rhodanobacter		4	2	1.76E-27	33	0	0	1	0	0	consumer	0.104936275	1	0.197323213	2.00E-05	0.000158664	1	1	1
3222362	Hydrocarboniphaga	Hydrocarboniphaga	bacterie	GENUS	Bacteria	Proteobacteria	Gammaproteobacteria	Xanthomonadales	Nevskiaceae	Hydrocarboniphaga		4	2	1.62E-27	33	0	0	1	0	0	consumer	0.104936275	1	0.197323213	2.00E-05	0.000158664	1	1	1
3222364	Dyella	Dyella	bacterie	GENUS	Bacteria	Proteobacteria	Gammaproteobacteria	Xanthomonadales	Xanthomonadaceae	Dyella		4	2	1.65E-27	33	0	0	1	0	0	consumer	0.104936275	1	0.197323213	2.00E-05	0.000158664	1	1	1
3222368	Stenotrophomonas	Stenotrophomonas	bacterie	GENUS	Bacteria	Proteobacteria	Gammaproteobacteria	Xanthomonadales	Xanthomonadaceae	Stenotrophomonas		4	2	1.58E-27	33	0	0	1	0	0	consumer	0.104936275	1	0.197323213	2.00E-05	0.000158664	1	1	1
3222546	Nitrosococcus	Nitrosococcus	bacterie	GENUS	Bacteria	Proteobacteria	Gammaproteobacteria	Chromatiales	Chromatiaceae	Nitrosococcus		4	2	1.34E-27	33	0	0	1	0	0	consumer	0.104936275	1	0.197323213	2.00E-05	0.000158664	1	1	1
3222596	Thiorhodospira	Thiorhodospira	bacterie	GENUS	Bacteria	Proteobacteria	Gammaproteobacteria	Chromatiales	Ectothiorhodospiraceae	Thiorhodospira		4	2	1.80E-27	33	0	0	1	0	0	consumer	0.104936275	1	0.197323213	2.00E-05	0.000158664	1	1	1
3222768	Saccharophagus	Saccharophagus	bacterie	GENUS	Bacteria	Proteobacteria	Gammaproteobacteria	Alteromonadales	Alteromonadaceae	Saccharophagus		4	2	1.54E-27	33	0	0	1	0	0	consumer	0.104936275	1	0.197323213	2.00E-05	0.000158664	1	1	1
3222857	Bacteroides	Bacteroides	bacterie	GENUS	Bacteria	Bacteroidetes	Bacteroidia	Bacteroidales	Bacteroidaceae	Bacteroides		4	2	1.76E-27	33	0	0	1	0	0	consumer	0.104936275	1	0.197323213	2.00E-05	0.000158664	1	1	1
3223030	Rickettsiella	Rickettsiella	bacterie	GENUS	Bacteria	Proteobacteria	Gammaproteobacteria	Legionellales	Coxiellaceae	Rickettsiella		4	2	1.54E-27	33	0	0	1	0	0	consumer	0.104936275	1	0.197323213	2.00E-05	0.000158664	1	1	1
3223036	Legionella	Legionella	bacterie	GENUS	Bacteria	Proteobacteria	Gammaproteobacteria	Legionellales	Legionellaceae	Legionella		4	2	1.48E-27	33	0	0	1	0	0	consumer	0.104936275	1	0.197323213	2.00E-05	0.000158664	1	1	1
3223108	Cellvibrio	Cellvibrio	bacterie	GENUS	Bacteria	Proteobacteria	Gammaproteobacteria	Pseudomonadales	Pseudomonadaceae	Cellvibrio		4	2	1.69E-27	33	0	0	1	0	0	consumer	0.104936275	1	0.197323213	2.00E-05	0.000158664	1	1	1
3223263	Acinetobacter	Acinetobacter	bacterie	GENUS	Bacteria	Proteobacteria	Gammaproteobacteria	Pseudomonadales	Moraxellaceae	Acinetobacter		4	2	1.54E-27	33	0	0	1	0	0	consumer	0.104936275	1	0.197323213	2.00E-05	0.000158664	1	1	1
3223442	Sphaerobacter	Sphaerobacter	bacterie	GENUS	Bacteria	Chloroflexi	Thermomicrobia	Sphaerobacterales	Sphaerobacteraceae	Sphaerobacter		4	2	1.54E-27	33	0	0	1	0	0	consumer	0.104936275	1	0.197323213	2.00E-05	0.000158664	1	1	1
3223545	Conexibacter	Conexibacter	bacterie	GENUS	Bacteria	Actinobacteria	Actinobacteria	Solirubrobacterales	Conexibacteraceae	Conexibacter		4	2	1.54E-27	33	0	0	1	0	0	consumer	0.104936275	1	0.197323213	2.00E-05	0.000158664	1	1	1
3223547	Thermoleophilum	Thermoleophilum	bacterie	GENUS	Bacteria	Actinobacteria	Actinobacteria	Thermoleophilales	Thermoleophilaceae	Thermoleophilum		4	2	1.62E-27	33	0	0	1	0	0	consumer	0.104936275	1	0.197323213	2.00E-05	0.000158664	1	1	1
3223550	Arthrobacter	Arthrobacter	bacterie	GENUS	Bacteria	Actinobacteria	Actinobacteria	Actinomycetales	Micrococcaceae	Arthrobacter		4	2	1.54E-27	33	0	0	1	0	0	consumer	0.104936275	1	0.197323213	2.00E-05	0.000158664	1	1	1
3223551	Solirubrobacter	Solirubrobacter	bacterie	GENUS	Bacteria	Actinobacteria	Actinobacteria	Solirubrobacterales	Solirubrobacteraceae	Solirubrobacter		4	2	1.69E-27	33	0	0	1	0	0	consumer	0.104936275	1	0.197323213	2.00E-05	0.000158664	1	1	1
3223562	Streptosporangium	Streptosporangium	bacterie	GENUS	Bacteria	Actinobacteria	Actinobacteria	Actinomycetales	Streptosporangiaceae	Streptosporangium		4	2	1.76E-27	33	0	0	1	0	0	consumer	0.104936275	1	0.197323213	2.00E-05	0.000158664	1	1	1
3224204	Actinoplanes	Actinoplanes	bacterie	GENUS	Bacteria	Actinobacteria	Actinobacteria	Actinomycetales	Micromonosporaceae	Actinoplanes		4	2	1.69E-27	33	0	0	1	0	0	consumer	0.104936275	1	0.197323213	2.00E-05	0.000158664	1	1	1
3224260	Sporichthya	Sporichthya	bacterie	GENUS	Bacteria	Actinobacteria	Actinobacteria	Actinomycetales	Sporichthyaceae	Sporichthya		4	2	1.65E-27	33	0	0	1	0	0	consumer	0.104936275	1	0.197323213	2.00E-05	0.000158664	1	1	1
3224279	Cellulomonas	Cellulomonas	bacterie	GENUS	Bacteria	Actinobacteria	Actinobacteria	Actinomycetales	Cellulomonadaceae	Cellulomonas		4	2	1.62E-27	33	0	0	1	0	0	consumer	0.104936275	1	0.197323213	2.00E-05	0.000158664	1	1	1
3224302	Nocardioides	Nocardioides	bacterie	GENUS	Bacteria	Actinobacteria	Actinobacteria	Actinomycetales	Nocardioidaceae	Nocardioides		4	2	1.34E-27	33	0	0	1	0	0	consumer	0.104936275	1	0.197323213	2.00E-05	0.000158664	1	1	1
3224324	Marmoricola	Marmoricola	bacterie	GENUS	Bacteria	Actinobacteria	Actinobacteria	Actinomycetales	Nocardioidaceae	Marmoricola		4	2	1.69E-27	33	0	0	1	0	0	consumer	0.104936275	1	0.197323213	2.00E-05	0.000158664	1	1	1
3224336	Aeromicrobium	Aeromicrobium	bacterie	GENUS	Bacteria	Actinobacteria	Actinobacteria	Actinomycetales	Nocardioidaceae	Aeromicrobium		4	2	1.54E-27	33	0	0	1	0	0	consumer	0.104936275	1	0.197323213	2.00E-05	0.000158664	1	1	1
3224344	Kribbella	Kribbella	bacterie	GENUS	Bacteria	Actinobacteria	Actinobacteria	Actinomycetales	Nocardioidaceae	Kribbella		4	2	1.72E-27	33	0	0	1	0	0	consumer	0.104936275	1	0.197323213	2.00E-05	0.000158664	1	1	1
3224359	Catenulispora	Catenulispora	bacterie	GENUS	Bacteria	Actinobacteria	Actinobacteria	Actinomycetales	Catenulisporaceae	Catenulispora		4	2	1.62E-27	33	0	0	1	0	0	consumer	0.104936275	1	0.197323213	2.00E-05	0.000158664	1	1	1
3224437	Rhodococcus	Rhodococcus	bacterie	GENUS	Bacteria	Actinobacteria	Actinobacteria	Actinomycetales	Nocardiaceae	Rhodococcus		4	2	1.76E-27	33	0	0	1	0	0	consumer	0.104936275	1	0.197323213	2.00E-05	0.000158664	1	1	1
3224487	Actinocatenispora	Actinocatenispora	bacterie	GENUS	Bacteria	Actinobacteria	Actinobacteria	Actinomycetales	Micromonosporaceae	Actinocatenispora		4	2	1.58E-27	33	0	0	1	0	0	consumer	0.104936275	1	0.197323213	2.00E-05	0.000158664	1	1	1
3224505	Micromonospora	Micromonospora	bacterie	GENUS	Bacteria	Actinobacteria	Actinobacteria	Actinomycetales	Micromonosporaceae	Micromonospora		4	2	1.62E-27	33	0	0	1	0	0	consumer	0.104936275	1	0.197323213	2.00E-05	0.000158664	1	1	1
3224595	Dactylosporangium	Dactylosporangium	bacterie	GENUS	Bacteria	Actinobacteria	Actinobacteria	Actinomycetales	Micromonosporaceae	Dactylosporangium		4	2	1.54E-27	33	0	0	1	0	0	consumer	0.104936275	1	0.197323213	2.00E-05	0.000158664	1	1	1
3224612	Acidothermus	Acidothermus	bacterie	GENUS	Bacteria	Actinobacteria	Actinobacteria	Actinomycetales	Acidothermaceae	Acidothermus		4	2	1.54E-27	33	0	0	1	0	0	consumer	0.104936275	1	0.197323213	2.00E-05	0.000158664	1	1	1
3224724	Geodermatophilus	Geodermatophilus	bacterie	GENUS	Bacteria	Actinobacteria	Actinobacteria	Actinomycetales	Geodermatophilaceae	Geodermatophilus		4	2	1.69E-27	33	0	0	1	0	0	consumer	0.104936275	1	0.197323213	2.00E-05	0.000158664	1	1	1
3224726	Blastococcus	Blastococcus	bacterie	GENUS	Bacteria	Actinobacteria	Actinobacteria	Actinomycetales	Geodermatophilaceae	Blastococcus		4	2	1.41E-27	33	0	0	1	0	0	consumer	0.104936275	1	0.197323213	2.00E-05	0.000158664	1	1	1
3224755	Kutzneria	Kutzneria	bacterie	GENUS	Bacteria	Actinobacteria	Actinobacteria	Actinomycetales	Pseudonocardiaceae	Kutzneria		4	2	1.58E-27	33	0	0	1	0	0	consumer	0.104936275	1	0.197323213	2.00E-05	0.000158664	1	1	1
3224769	Pseudonocardia	Pseudonocardia	bacterie	GENUS	Bacteria	Actinobacteria	Actinobacteria	Actinomycetales	Pseudonocardiaceae	Pseudonocardia		4	2	1.48E-27	33	0	0	1	0	0	consumer	0.104936275	1	0.197323213	2.00E-05	0.000158664	1	1	1
3225210	Actinomadura	Actinomadura	bacterie	GENUS	Bacteria	Actinobacteria	Actinobacteria	Actinomycetales	Thermomonosporaceae	Actinomadura		4	2	1.38E-27	33	0	0	1	0	0	consumer	0.104936275	1	0.197323213	2.00E-05	0.000158664	1	1	1
3225218	Lentzea	Lentzea	bacterie	GENUS	Bacteria	Actinobacteria	Actinobacteria	Actinomycetales	Pseudonocardiaceae	Lentzea		4	2	1.76E-27	33	0	0	1	0	0	consumer	0.104936275	1	0.197323213	2.00E-05	0.000158664	1	1	1
3225251	Rathayibacter	Rathayibacter	bacterie	GENUS	Bacteria	Actinobacteria	Actinobacteria	Actinomycetales	Microbacteriaceae	Rathayibacter		4	2	1.62E-27	33	0	0	1	0	0	consumer	0.104936275	1	0.197323213	2.00E-05	0.000158664	1	1	1
3225265	Agromyces	Agromyces	bacterie	GENUS	Bacteria	Actinobacteria	Actinobacteria	Actinomycetales	Microbacteriaceae	Agromyces		4	2	1.62E-27	33	0	0	1	0	0	consumer	0.104936275	1	0.197323213	2.00E-05	0.000158664	1	1	1
3225307	Salinibacterium	Salinibacterium	bacterie	GENUS	Bacteria	Actinobacteria	Actinobacteria	Actinomycetales	Microbacteriaceae	Salinibacterium		4	2	1.48E-27	33	0	0	1	0	0	consumer	0.104936275	1	0.197323213	2.00E-05	0.000158664	1	1	1
3225314	Leifsonia	Leifsonia	bacterie	GENUS	Bacteria	Actinobacteria	Actinobacteria	Actinomycetales	Microbacteriaceae	Leifsonia		4	2	1.54E-27	33	0	0	1	0	0	consumer	0.104936275	1	0.197323213	2.00E-05	0.000158664	1	1	1
3225337	Frigoribacterium	Frigoribacterium	bacterie	GENUS	Bacteria	Actinobacteria	Actinobacteria	Actinomycetales	Microbacteriaceae	Frigoribacterium		4	2	1.62E-27	33	0	0	1	0	0	consumer	0.104936275	1	0.197323213	2.00E-05	0.000158664	1	1	1
3225355	Clavibacter	Clavibacter	bacterie	GENUS	Bacteria	Actinobacteria	Actinobacteria	Actinomycetales	Microbacteriaceae	Clavibacter		4	2	1.44E-27	33	0	0	1	0	0	consumer	0.104936275	1	0.197323213	2.00E-05	0.000158664	1	1	1
3225370	Microbacterium	Microbacterium	bacterie	GENUS	Bacteria	Actinobacteria	Actinobacteria	Actinomycetales	Microbacteriaceae	Microbacterium		4	2	1.65E-27	33	0	0	1	0	0	consumer	0.104936275	1	0.197323213	2.00E-05	0.000158664	1	1	1
3225488	Nonomuraea	Nonomuraea	bacterie	GENUS	Bacteria	Actinobacteria	Actinobacteria	Actinomycetales	Streptosporangiaceae	Nonomuraea		4	2	1.48E-27	33	0	0	1	0	0	consumer	0.104936275	1	0.197323213	2.00E-05	0.000158664	1	1	1
3225653	Frankia	Frankia	bacterie	GENUS	Bacteria	Actinobacteria	Actinobacteria	Actinomycetales	Frankiaceae	Frankia		4	2	1.62E-27	33	0	0	1	0	0	consumer	0.104936275	1	0.197323213	2.00E-05	0.000158664	1	1	1
3225655	Sanguibacter	Sanguibacter	bacterie	GENUS	Bacteria	Actinobacteria	Actinobacteria	Actinomycetales	Sanguibacteraceae	Sanguibacter		4	2	1.54E-27	33	0	0	1	0	0	consumer	0.104936275	1	0.197323213	2.00E-05	0.000158664	1	1	1
3225670	Microlunatus	Microlunatus	bacterie	GENUS	Bacteria	Actinobacteria	Actinobacteria	Actinomycetales	Propionibacteriaceae	Microlunatus		4	2	1.54E-27	33	0	0	1	0	0	consumer	0.104936275	1	0.197323213	2.00E-05	0.000158664	1	1	1
3225798	Kineococcus	Kineococcus	bacterie	GENUS	Bacteria	Actinobacteria	Actinobacteria	Actinomycetales	Kineosporiaceae	Kineococcus		4	2	1.31E-27	33	0	0	1	0	0	consumer	0.104936275	1	0.197323213	2.00E-05	0.000158664	1	1	1
3225829	Oryzihumus	Oryzihumus	bacterie	GENUS	Bacteria	Actinobacteria	Actinobacteria	Actinomycetales	Intrasporangiaceae	Oryzihumus		4	2	1.48E-27	33	0	0	1	0	0	consumer	0.104936275	1	0.197323213	2.00E-05	0.000158664	1	1	1
3225840	Janibacter	Janibacter	bacterie	GENUS	Bacteria	Actinobacteria	Actinobacteria	Actinomycetales	Intrasporangiaceae	Janibacter		4	2	1.69E-27	33	0	0	1	0	0	consumer	0.104936275	1	0.197323213	2.00E-05	0.000158664	1	1	1
3225859	Acidimicrobium	Acidimicrobium	bacterie	GENUS	Bacteria	Actinobacteria	Actinobacteria	Acidimicrobiales	Acidimicrobiaceae	Acidimicrobium		4	2	1.65E-27	33	0	0	1	0	0	consumer	0.104936275	1	0.197323213	2.00E-05	0.000158664	1	1	1
3225870	Fusobacterium	Fusobacterium	bacterie	GENUS	Bacteria	Fusobacteria	Fusobacteriia	Fusobacteriales	Fusobacteriaceae	Fusobacterium		4	2	1.51E-27	33	0	0	1	0	0	consumer	0.104936275	1	0.197323213	2.00E-05	0.000158664	1	1	1
3226206	Clostridium	Clostridium	bacterie	GENUS	Bacteria	Firmicutes	Clostridia	Clostridiales	Clostridiaceae	Clostridium		4	2	1.54E-27	33	0	0	1	0	0	consumer	0.104936275	1	0.197323213	2.00E-05	0.000158664	1	1	1
3226216	Thermaerobacter	Thermaerobacter	bacterie	GENUS	Bacteria	Firmicutes	Clostridia	Clostridiales	Syntrophomonadaceae	Thermaerobacter		4	2	1.34E-27	33	0	0	1	0	0	consumer	0.104936275	1	0.197323213	2.00E-05	0.000158664	1	1	1
3226460	Desulfitobacterium	Desulfitobacterium	bacterie	GENUS	Bacteria	Firmicutes	Clostridia	Clostridiales	Peptococcaceae	Desulfitobacterium		4	2	1.76E-27	33	0	0	1	0	0	consumer	0.104936275	1	0.197323213	2.00E-05	0.000158664	1	1	1
3226904	Thermoanaerobacter	Thermoanaerobacter	bacterie	GENUS	Bacteria	Firmicutes	Clostridia	Thermoanaerobacterales	Thermoanaerobacteraceae	Thermoanaerobacter		4	2	1.69E-27	33	0	0	1	0	0	consumer	0.104936275	1	0.197323213	2.00E-05	0.000158664	1	1	1
3227472	Thermoflavimicrobium	Thermoflavimicrobium	bacterie	GENUS	Bacteria	Firmicutes	Bacilli	Bacillales	Thermoactinomycetaceae	Thermoflavimicrobium		4	2	1.62E-27	33	0	0	1	0	0	consumer	0.104936275	1	0.197323213	2.00E-05	0.000158664	1	1	1
3227538	Paenibacillus	Paenibacillus	bacterie	GENUS	Bacteria	Firmicutes	Bacilli	Bacillales	Paenibacillaceae	Paenibacillus		4	2	1.69E-27	33	0	0	1	0	0	consumer	0.104936275	1	0.197323213	2.00E-05	0.000158664	1	1	1
3227637	Bacillus	Bacillus	bacterie	GENUS	Bacteria	Firmicutes	Bacilli	Bacillales	Bacillaceae	Bacillus		4	2	1.69E-27	33	0	0	1	0	0	consumer	0.104936275	1	0.197323213	2.00E-05	0.000158664	1	1	1
3228067	Pasteuria	Pasteuria	bacterie	GENUS	Bacteria	Firmicutes	Bacilli	Bacillales	Pasteuriaceae	Pasteuria		4	2	1.58E-27	33	0	0	1	0	0	consumer	0.104936275	1	0.197323213	2.00E-05	0.000158664	1	1	1
3228138	Spirochaeta	Spirochaeta	bacterie	GENUS	Bacteria	Spirochaetae	Spirochaetes	Spirochaetales	Spirochaetaceae	Spirochaeta		4	2	1.58E-27	33	0	0	1	0	0	consumer	0.104936275	1	0.197323213	2.00E-05	0.000158664	1	1	1
3228217	Turneriella	Turneriella	bacterie	GENUS	Bacteria	Spirochaetae	Spirochaetes	Spirochaetales	Leptospiraceae	Turneriella		4	2	1.41E-27	33	0	0	1	0	0	consumer	0.104936275	1	0.197323213	2.00E-05	0.000158664	1	1	1
3228262	Fibrobacter	Fibrobacter	bacterie	GENUS	Bacteria	Fibrobacteres	Fibrobacteria	Fibrobacterales	Fibrobacteraceae	Fibrobacter		4	2	1.76E-27	33	0	0	1	0	0	consumer	0.104936275	1	0.197323213	2.00E-05	0.000158664	1	1	1
3228301	Gemmatimonas	Gemmatimonas	bacterie	GENUS	Bacteria	Gemmatimonadetes	Gemmatimonadetes	Gemmatimonadales	Gemmatimonadaceae	Gemmatimonas		4	2	1.65E-27	33	0	0	1	0	0	consumer	0.104936275	1	0.197323213	2.00E-05	0.000158664	1	1	1
3228350	Pontibacter	Pontibacter	bacterie	GENUS	Bacteria	Bacteroidetes	Cytophagia	Cytophagales	Cytophagaceae	Pontibacter		4	2	1.41E-27	33	0	0	1	0	0	consumer	0.104936275	1	0.197323213	2.00E-05	0.000158664	1	1	1
3228397	Cytophaga	Cytophaga	bacterie	GENUS	Bacteria	Bacteroidetes	Cytophagia	Cytophagales	Cytophagaceae	Cytophaga		4	2	1.69E-27	33	0	0	1	0	0	consumer	0.104936275	1	0.197323213	2.00E-05	0.000158664	1	1	1
3228479	Crocinitomix	Crocinitomix	bacterie	GENUS	Bacteria	Bacteroidetes	Flavobacteriia	Flavobacteriales	Cryomorphaceae	Crocinitomix		4	2	1.84E-27	33	0	0	1	0	0	consumer	0.104936275	1	0.197323213	2.00E-05	0.000158664	1	1	1
3228481	Fluviicola	Fluviicola	bacterie	GENUS	Bacteria	Bacteroidetes	Flavobacteriia	Flavobacteriales	Cryomorphaceae	Fluviicola		4	2	1.41E-27	33	0	0	1	0	0	consumer	0.104936275	1	0.197323213	2.00E-05	0.000158664	1	1	1
3228645	Sphingobacterium	Sphingobacterium	bacterie	GENUS	Bacteria	Bacteroidetes	Sphingobacteriia	Sphingobacteriales	Sphingobacteriaceae	Sphingobacterium		4	2	1.54E-27	33	0	0	1	0	0	consumer	0.104936275	1	0.197323213	2.00E-05	0.000158664	1	1	1
3228687	Chryseobacterium	Chryseobacterium	bacterie	GENUS	Bacteria	Bacteroidetes	Flavobacteriia	Flavobacteriales	Flavobacteriaceae	Chryseobacterium		4	2	1.54E-27	33	0	0	1	0	0	consumer	0.104936275	1	0.197323213	2.00E-05	0.000158664	1	1	1
3228773	Flexibacter	Flexibacter	bacterie	GENUS	Bacteria	Bacteroidetes	Cytophagia	Cytophagales	Cytophagaceae	Flexibacter		4	2	1.54E-27	33	0	0	1	0	0	consumer	0.104936275	1	0.197323213	2.00E-05	0.000158664	1	1	1
3228793	Haliscomenobacter	Haliscomenobacter	bacterie	GENUS	Bacteria	Bacteroidetes	Sphingobacteriia	Sphingobacteriales	Saprospiraceae	Haliscomenobacter		4	2	1.62E-27	33	0	0	1	0	0	consumer	0.104936275	1	0.197323213	2.00E-05	0.000158664	1	1	1
3228812	Pedobacter	Pedobacter	bacterie	GENUS	Bacteria	Bacteroidetes	Sphingobacteriia	Sphingobacteriales	Sphingobacteriaceae	Pedobacter		4	2	1.51E-27	33	0	0	1	0	0	consumer	0.104936275	1	0.197323213	2.00E-05	0.000158664	1	1	1
3228826	Chitinophaga	Chitinophaga	bacterie	GENUS	Bacteria	Bacteroidetes	Sphingobacteriia	Sphingobacteriales	Chitinophagaceae	Chitinophaga		4	2	1.48E-27	33	0	0	1	0	0	consumer	0.104936275	1	0.197323213	2.00E-05	0.000158664	1	1	1
3228837	Terrimonas	Terrimonas	bacterie	GENUS	Bacteria	Bacteroidetes	Sphingobacteriia	Sphingobacteriales	Chitinophagaceae	Terrimonas		4	2	1.76E-27	33	0	0	1	0	0	consumer	0.104936275	1	0.197323213	2.00E-05	0.000158664	1	1	1
3228843	Rhodothermus	Rhodothermus	bacterie	GENUS	Bacteria	Bacteroidetes	Cytophagia	Cytophagales	Rhodothermaceae	Rhodothermus		4	2	1.34E-27	33	0	0	1	0	0	consumer	0.104936275	1	0.197323213	2.00E-05	0.000158664	1	1	1
3228858	Adhaeribacter	Adhaeribacter	bacterie	GENUS	Bacteria	Bacteroidetes	Cytophagia	Cytophagales	Cytophagaceae	Adhaeribacter		4	2	1.41E-27	33	0	0	1	0	0	consumer	0.104936275	1	0.197323213	2.00E-05	0.000158664	1	1	1
3228870	Emticicia	Emticicia	bacterie	GENUS	Bacteria	Bacteroidetes	Cytophagia	Cytophagales	Cytophagaceae	Emticicia		4	2	1.62E-27	33	0	0	1	0	0	consumer	0.104936275	1	0.197323213	2.00E-05	0.000158664	1	1	1
3228891	Niastella	Niastella	bacterie	GENUS	Bacteria	Bacteroidetes	Sphingobacteriia	Sphingobacteriales	Chitinophagaceae	Niastella		4	2	1.69E-27	33	0	0	1	0	0	consumer	0.104936275	1	0.197323213	2.00E-05	0.000158664	1	1	1
3228894	Dyadobacter	Dyadobacter	bacterie	GENUS	Bacteria	Bacteroidetes	Cytophagia	Cytophagales	Cytophagaceae	Dyadobacter		4	2	1.65E-27	33	0	0	1	0	0	consumer	0.104936275	1	0.197323213	2.00E-05	0.000158664	1	1	1
3228931	Cytophaga hutchinsonii	Cytophaga hutchinsonii	bacterie	SPECIES	Bacteria	Bacteroidetes	Cytophagia	Cytophagales	Cytophagaceae	Cytophaga	Cytophaga hutchinsonii	4	2	1.62E-27	33	0	0	1	0	0	consumer	0.104936275	1	0.197323213	2.00E-05	0.000158664	1	1	1
3228980	Pirellula	Pirellula	bacterie	GENUS	Bacteria	Planctomycetes	Planctomycetacia	Planctomycetales	Planctomycetaceae	Pirellula		4	2	1.62E-27	33	0	0	1	0	0	consumer	0.104936275	1	0.197323213	2.00E-05	0.000158664	1	1	1
3228987	Isosphaera	Isosphaera	bacterie	GENUS	Bacteria	Planctomycetes	Planctomycetacia	Planctomycetales	Planctomycetaceae	Isosphaera		4	2	1.48E-27	33	0	0	1	0	0	consumer	0.104936275	1	0.197323213	2.00E-05	0.000158664	1	1	1
3228996	Rhodopirellula	Rhodopirellula	bacterie	GENUS	Bacteria	Planctomycetes	Planctomycetacia	Planctomycetales	Planctomycetaceae	Rhodopirellula		4	2	1.48E-27	33	0	0	1	0	0	consumer	0.104936275	1	0.197323213	2.00E-05	0.000158664	1	1	1
3228998	Gemmata	Gemmata	bacterie	GENUS	Bacteria	Planctomycetes	Planctomycetacia	Planctomycetales	Planctomycetaceae	Gemmata		4	2	1.76E-27	33	0	0	1	0	0	consumer	0.104936275	1	0.197323213	2.00E-05	0.000158664	1	1	1
3228999	Gemmata obscuriglobus	Gemmata obscuriglobus	bacterie	SPECIES	Bacteria	Planctomycetes	Planctomycetacia	Planctomycetales	Planctomycetaceae	Gemmata	Gemmata obscuriglobus	4	2	1.62E-27	33	0	0	1	0	0	consumer	0.104936275	1	0.197323213	2.00E-05	0.000158664	1	1	1
3229010	Acidobacterium	Acidobacterium	bacterie	GENUS	Bacteria	Acidobacteria		Acidobacteriales	Acidobacteriaceae	Acidobacterium		4	2	1.62E-27	33	0	0	1	0	0	consumer	0.104936275	1	0.197323213	2.00E-05	0.000158664	1	1	1
3229012	Holophaga	Holophaga	bacterie	GENUS	Bacteria	Acidobacteria	Holophagae	Holophagales	Holophagaceae	Holophaga		4	2	1.48E-27	33	0	0	1	0	0	consumer	0.104936275	1	0.197323213	2.00E-05	0.000158664	1	1	1
3229014	Geothrix	Geothrix	bacterie	GENUS	Bacteria	Acidobacteria	Holophagae	Holophagales	Holophagaceae	Geothrix		4	2	1.31E-27	33	0	0	1	0	0	consumer	0.104936275	1	0.197323213	2.00E-05	0.000158664	1	1	1
3229020	Opitutus	Opitutus	bacterie	GENUS	Bacteria	Verrucomicrobia	Opitutae	Opitutales	Opitutaceae	Opitutus		4	2	1.58E-27	33	0	0	1	0	0	consumer	0.104936275	1	0.197323213	2.00E-05	0.000158664	1	1	1
3229030	Verrucomicrobium	Verrucomicrobium	bacterie	GENUS	Bacteria	Verrucomicrobia	Verrucomicrobiae	Verrucomicrobiales	Verrucomicrobiaceae	Verrucomicrobium		4	2	1.48E-27	33	0	0	1	0	0	consumer	0.104936275	1	0.197323213	2.00E-05	0.000158664	1	1	1
3229032	Prosthecobacter	Prosthecobacter	bacterie	GENUS	Bacteria	Verrucomicrobia	Verrucomicrobiae	Verrucomicrobiales	Verrucomicrobiaceae	Prosthecobacter		4	2	1.48E-27	33	0	0	1	0	0	consumer	0.104936275	1	0.197323213	2.00E-05	0.000158664	1	1	1
3229040	Levilinea	Levilinea	bacterie	GENUS	Bacteria	Chloroflexi	Anaerolineae	Anaerolineales	Anaerolineaceae	Levilinea		4	2	1.62E-27	33	0	0	1	0	0	consumer	0.104936275	1	0.197323213	2.00E-05	0.000158664	1	1	1
3229042	Caldilinea	Caldilinea	bacterie	GENUS	Bacteria	Chloroflexi	Caldilineae	Caldilineales	Caldilineaceae	Caldilinea		4	2	1.62E-27	33	0	0	1	0	0	consumer	0.104936275	1	0.197323213	2.00E-05	0.000158664	1	1	1
3229052	Chloroflexus	Chloroflexus	bacterie	GENUS	Bacteria	Chloroflexi	Chloroflexia	Chloroflexales	Chloroflexaceae	Chloroflexus		4	2	1.54E-27	33	0	0	1	0	0	consumer	0.104936275	1	0.197323213	2.00E-05	0.000158664	1	1	1
3229055	Roseiflexus	Roseiflexus	bacterie	GENUS	Bacteria	Chloroflexi	Chloroflexia	Chloroflexales	Chloroflexaceae	Roseiflexus		4	2	1.41E-27	33	0	0	1	0	0	consumer	0.104936275	1	0.197323213	2.00E-05	0.000158664	1	1	1
3235224	Trinematidae	Trinematidae	protiste	FAMILY	Chromista	Cercozoa	Imbricatea	Euglyphida	Trinematidae			5	3.050587173	0.024240095	21	0	0	369	0	0	consumer	8992.333333	0.151146324	0.328050936	0.406122738	0.001065705	0	1	0
3235464	Bodonidae	Bodonidae	protiste	FAMILY	Protozoa	Euglenozoa	Kinetoplastea	Parabodonida	Bodonidae			6	2	8.95E-27	17	0	0	1	0	0	consumer	2.1875	0.437352299	0.089786794	1.30E-06	0.000159461	0	1	1
3235907	Chlamydophryidae	Chlamydophryidae	protiste	FAMILY	Chromista	Cercozoa	Imbricatea	Testaceafilosida	Chlamydophryidae			5	3.050587173	0.024240095	20	0	0	369	0	0	consumer	0	0.300576223	0.652848066	0.810605074	0.001825169	0	1	1
3236030	Sphaeroeca	Sphaeroeca	protiste	GENUS	Protozoa	Choanozoa	Choanoflagellatea	Choanoflagellida	Codosigidae	Sphaeroeca		2	1	0	9	0	0	0	0	0	basal	0	0.249580634	0.054587011	5.20E-17	0.000158376	0	1	1
3236919	Vexillifera	Vexillifera	protiste	GENUS	Protozoa	Amoebozoa	Discosea	Dactylopodida	Vexilliferidae	Vexillifera		2	1	0	6	0	0	0	0	0	basal	0	0.151507078	0.036099793	3.12E-17	0.000158376	0	1	1
3237749	Cytophagaceae	Cytophagaceae	bacterie	FAMILY	Bacteria	Bacteroidetes	Cytophagia	Cytophagales	Cytophagaceae			4	2	1.62E-27	33	0	0	1	0	0	consumer	0.104936275	1	0.197323213	2.00E-05	0.000158664	1	1	1
3249165	Nordiidae	Nordiidae	nematode	FAMILY	Animalia	Nematoda	Adenophorea	Dorylaimida	Nordiidae			2	1	0	9	1	0	0	0	0	basal	0	0.157075324	0.04260196	6.24E-17	0.000158376	1	1	1
3295536	Apiotrichum porosum	Apiotrichum porosum	fungi	SPECIES	Fungi	Basidiomycota	Tremellomycetes	Trichosporonales	Trichosporonaceae	Apiotrichum	Apiotrichum porosum	9	2	1.04E-27	21	0	0	1	0	0	consumer	0.098716544	0.303651547	0.076134619	2.00E-05	0.000158664	1	1	1
3323387	Bolbitius vitellinus	Bolbitius vitellinus	fungi	SPECIES	Fungi	Basidiomycota	Agaricomycetes	Agaricales	Bolbitiaceae	Bolbitius	Bolbitius titubans	9	2	1.41E-27	21	0	0	1	0	0	consumer	0.098716544	0.303651547	0.076134619	2.00E-05	0.000158664	1	1	1
3384941	Chytridium polysiphoniae	Chytridium polysiphoniae	fungi	SPECIES	Fungi	Chytridiomycota	Chytridiomycetes	Chytridiales	Chytridiaceae	Algochytrops	Algochytrops polysiphoniae	8	3	5.19E-27	21	0	0	0	54	0	parasite	75.67793143	0.303651547	0.102018391	0.034703215	0.000462968	1	1	1
3385303	Rhizophlyctis harderi	Rhizophlyctis harderi	fungi	SPECIES	Fungi	Chytridiomycota	Chytridiomycetes	Rhizophlyctidales	Uebelmesseromycetaceae	Uebelmesseromyces	Uebelmesseromyces harderi	9	2	1.28E-27	21	0	0	1	0	0	consumer	0.098716544	0.303651547	0.076134619	2.00E-05	0.000158664	1	1	1
3442060	Pyxidiophora arvernensis	Pyxidiophora arvernensis	fungi	SPECIES	Fungi	Ascomycota	Laboulbeniomycetes	Pyxidiophorales	Pyxidiophoraceae	Pyxidiophora	Pyxidiophora arvernensis	9	2	6.07E-28	22	0	0	1	0	0	consumer	0.126494322	0.30879278	0.078076501	2.00E-05	0.000158664	1	1	1
3451388	Cordyceps cylindrica	Cordyceps cylindrica	fungi	SPECIES	Fungi	Ascomycota	Sordariomycetes	Hypocreales	Cordycipitaceae	Cordyceps	Cordyceps cylindrica	9	4	2.94E-26	22	0	0	0	1	0	parasite	24.33333333	0.30879278	0.06596706	2.81E-06	0.000196698	1	1	1
3464398	Chaetosphaeria ciliata	Chaetosphaeria ciliata	fungi	SPECIES	Fungi	Ascomycota	Sordariomycetes	Chaetosphaeriales	Chaetosphaeriaceae	Chaetosphaeria	Chaetosphaeria ciliata	9	2	6.52E-28	22	0	0	1	0	0	consumer	0.126494322	0.30879278	0.078076501	2.00E-05	0.000158664	1	1	1
3481158	Holwaya mucida	Holwaya mucida	fungi	SPECIES	Fungi	Ascomycota	Leotiomycetes	Helotiales	Tympanidaceae	Holwaya	Holwaya mucida	9	2	7.70E-28	22	0	0	1	0	0	consumer	0.126494322	0.30879278	0.078076501	2.00E-05	0.000158664	1	1	1
4279461	Oxyrrhynchium hians	Oxyrrhynchium hians	Mousse	SPECIES	Plantae	Bryophyta	Bryopsida	Hypnales	Brachytheciaceae	Oxyrrhynchium	Oxyrrhynchium hians	16	2	2.35E-26	2	0	0	1	0	0	consumer	0	0.003077581	0.000946192	6.49E-07	0.000158919	1	0	0
4306455	Archangiaceae	Archangiaceae	bacterie	FAMILY	Bacteria	Proteobacteria	Deltaproteobacteria	Myxococcales	Archangiaceae			4	2	1.69E-27	33	0	0	1	0	0	consumer	0.104936275	1	0.197323213	2.00E-05	0.000158664	1	1	1
4307714	Enchytraeus christenseni	Enchytraeus christenseni	annelide	SPECIES	Animalia	Annelida	Clitellata	Enchytraeida	Enchytraeidae	Enchytraeus	Enchytraeus christenseni	2	2	2.15E-27	6	0	0	1	0	0	consumer	0	0.151507078	0.044177555	1.33E-05	0.000158568	0	1	1
4308843	Agriotes sordidus	Agriotes sordidus	insecte	SPECIES	Animalia	Arthropoda	Insecta	Coleoptera	Elateridae	Agriotes	Agriotes sordidus	16	3	6.78E-26	0	2	0	5	0	0	consumer	1.688888889	2.24E-05	0.004250293	0.002148173	0.000174199	1	1	0
4348568	Eumonhystera	Eumonhystera	nematode	GENUS	Animalia	Nematoda	Adenophorea	Monhysterida	Monhysteridae	Eumonhystera		5	3.048433048	0.021870764	9	1	0	351	0	0	consumer	390.2777778	0.156306836	0.621305504	0.803262093	0.001621587	0	1	1
4378164	Thaumatomastigidae	Thaumatomastigidae	protiste	FAMILY	Chromista	Cercozoa	Imbricatea	Thaumatomonadida	Thaumatomonadidae			5	3.050587173	0.024240095	20	0	0	369	0	0	consumer	0	0.300576223	0.652848066	0.810605074	0.001825169	0	1	1
4378322	Apusomonadidae	Apusomonadidae	protiste	FAMILY	Protozoa	Sulcozoa	Thecomonadea	Apusomonadida	Apusomonadidae			5	3.050587173	0.024240095	23	0	0	369	0	0	consumer	2021-07-07	0.409610651	0.675427782	0.810605074	0.001825169	0	1	1
4378437	Nolandella	Nolandella	protiste	GENUS	Protozoa	Amoebozoa	Tubulinea			Nolandella		2	1	0	6	0	0	0	0	0	basal	0	0.151507078	0.036099793	3.12E-17	0.000158376	0	1	1
4405791	Ecumenicus	Ecumenicus	nematode	GENUS	Animalia	Nematoda	Adenophorea	Dorylaimida	Qudsianematidae	Ecumenicus		1	2.98335745	0.257429544	9	1	0	701	0	0	consumer	849.484127	0.156306836	0.896176952	0.982122766	0.045403715	0	1	1
4406135	Veigaia	Veigaia	acariens	GENUS	Animalia	Arthropoda	Arachnida	Mesostigmata	Veigaiidae	Veigaia		16	3	1.39E-26	1	2	0	2	0	0	consumer	0	0.004892543	0.002873786	0.000396885	0.000171472	1	1	0
4409812	Enchytraeus norvegicus	Enchytraeus norvegicus	annelide	SPECIES	Animalia	Annelida	Clitellata	Enchytraeida	Enchytraeidae	Enchytraeus	Enchytraeus norvegicus	2	2	2.32E-27	6	0	0	1	0	0	consumer	0	0.151507078	0.044177555	1.33E-05	0.000158568	0	1	1
4409817	Enchytraeus bulbosus	Enchytraeus bulbosus	annelide	SPECIES	Animalia	Annelida	Clitellata	Enchytraeida	Enchytraeidae	Enchytraeus	Enchytraeus bulbosus	2	2	2.41E-27	6	0	0	1	0	0	consumer	0	0.151507078	0.044177555	1.33E-05	0.000158568	0	1	1
4409880	Marionina filiformis	Marionina filiformis	annelide	SPECIES	Animalia	Annelida	Clitellata	Enchytraeida	Enchytraeidae	Marionina	Marionina filiformis	2	2	2.07E-27	6	0	0	1	0	0	consumer	0	0.151507078	0.044177555	1.33E-05	0.000158568	0	1	1
4409889	Marionina cf. minutissima PDW-2010	Marionina cf. minutissima PDW-2010	annelide	SPECIES	Animalia	Annelida	Clitellata	Enchytraeida	Enchytraeidae	Marionina	Marionina minutissima	2	2	2.32E-27	6	0	0	1	0	0	consumer	0	0.151507078	0.044177555	1.33E-05	0.000158568	0	1	1
4409891	Marionina clavata	Marionina clavata	annelide	SPECIES	Animalia	Annelida	Clitellata	Enchytraeida	Enchytraeidae	Marionina	Marionina clavata	2	2	2.36E-27	6	0	0	1	0	0	consumer	0	0.075753539	0.02208878	6.66E-06	0.000158472	0	1	0
4409927	Achaeta cf. bohemica PDW-2010	Achaeta cf. bohemica PDW-2010	annelide	SPECIES	Animalia	Annelida	Clitellata	Enchytraeida	Enchytraeidae	Anachaeta	Anachaeta bohemica	2	2	2.32E-27	6	0	0	1	0	0	consumer	0	0.151507078	0.044177555	1.33E-05	0.000158568	0	1	1
4410245	Eudrilus eugeniae	Eudrilus eugeniae	annelide	SPECIES	Animalia	Annelida	Clitellata	Crassiclitellata	Lumbricidae	Lumbricus	Lumbricus eugeniae	16	2	2.49E-28	0	0	0	1	0	0	consumer	0	1.04E-18	0.008077762	1.33E-05	0.000158568	0	1	1
4410498	Satchellius mammalis	Satchellius mammalis	annelide	SPECIES	Animalia	Annelida	Clitellata	Crassiclitellata	Lumbricidae	Satchellius	Satchellius mammalis	16	2	2.92E-28	0	0	0	1	0	0	consumer	0	1.04E-18	0.008077762	1.33E-05	0.000158568	1	1	0
4410653	Lumbricus castaneus	Lumbricus castaneus	annelide	SPECIES	Animalia	Annelida	Clitellata	Crassiclitellata	Lumbricidae	Enterion	Enterion castaneum	16	2	2.92E-28	0	0	0	1	0	0	consumer	0	1.04E-18	0.004038881	6.66E-06	0.000158472	1	0	0
4410657	Lumbricus terrestris	Lumbricus terrestris	annelide	SPECIES	Animalia	Annelida	Clitellata	Crassiclitellata	Lumbricidae	Lumbricus	Lumbricus terrestris	16	2	3.23E-28	0	0	0	1	0	0	consumer	0	1.04E-18	0.012116643	2.00E-05	0.000158664	1	1	1
4410938	Allolobophora chlorotica	Allolobophora chlorotica	annelide	SPECIES	Animalia	Annelida	Clitellata	Crassiclitellata	Lumbricidae	Allolobophora	Allolobophora chlorotica	16	2	2.63E-28	0	0	0	1	0	0	consumer	0	1.04E-18	0.008077762	1.33E-05	0.000158568	0	1	1
4438583	Tachyporus hypnorum	Tachyporus hypnorum	insecte	SPECIES	Animalia	Arthropoda	Insecta	Coleoptera	Staphylinidae	Tachyporus	Tachyporus hypnorum	7	2.984369216	0.423661486	0	2	0	154	0	0	consumer	50.27777778	2.24E-05	0.09619183	0.10595126	0.003419062	1	1	0
4445230	Choleva angustata	Choleva angustata	insecte	SPECIES	Animalia	Arthropoda	Insecta	Coleoptera	Leiodidae	Choleva	Choleva angustata	7	2.984369216	0.423661486	0	2	0	154	0	0	consumer	50.27777778	2.24E-05	0.09619183	0.10595126	0.003419062	1	1	0
4476667	Trechus quadristriatus	Trechus quadristriatus	insecte	SPECIES	Animalia	Arthropoda	Insecta	Coleoptera	Carabidae	Trechus	Trechus quadristriatus	16	1	0	0	2	0	0	0	0	basal	0	2.24E-05	0.00126533	1.20E-17	0.000158376	1	1	0
4520829	Peyerimhoffia alpina	Peyerimhoffia alpina	insecte	SPECIES	Animalia	Arthropoda	Insecta	Diptera	Sciaridae	Peyerimhoffia	Peyerimhoffia alpina	16	1	0	2	2	0	0	0	0	basal	0	0.004894758	0.002364273	2.39E-17	0.000158376	1	1	0
4537148	Sminthurinus bimaculatus	Sminthurinus bimaculatus	collembole	SPECIES	Animalia	Arthropoda	Entognatha	Collembola	Katiannidae	Sminthurinus	Sminthurinus bimaculatus	16	1	0	1	2	0	0	0	0	basal	0	2.46E-05	0.001292582	1.56E-17	0.000158376	1	1	0
4538324	Tetrodontophora bielanensis	Tetrodontophora bielanensis	collembole	SPECIES	Animalia	Arthropoda	Entognatha	Collembola	Onychiuridae	Tetrodontophora	Tetrodontophora bielanensis	16	1	0	1	2	0	0	0	0	basal	0	1.23E-05	0.000646292	1.56E-17	0.000158376	0	1	0
4548736	Veigaia nemorensis	Veigaia nemorensis	acariens	SPECIES	Animalia	Arthropoda	Arachnida	Mesostigmata	Veigaiidae	Veigaia	Veigaia nemorensis	16	3	1.40E-26	1	2	0	2	0	0	consumer	0	0.004892543	0.002873786	0.000396885	0.000171472	1	1	0
4549547	Uropoda orbicularis	Uropoda orbicularis	acariens	SPECIES	Animalia	Arthropoda	Arachnida	Mesostigmata	Uropodidae	Uropoda	Uropoda orbicularis	16	3	1.41E-26	1	2	0	2	0	0	consumer	0	0.004892543	0.002873786	0.000396885	0.000171472	1	1	0
4554435	Xiphinema diversicaudatum	Xiphinema diversicaudatum	nematode	SPECIES	Animalia	Nematoda	Adenophorea	Dorylaimida	Longidoridae	Xiphinema	Xiphinema diversicaudatum	2	1	0	9	1	0	0	0	0	basal	0	0.156306836	0.041755084	6.24E-17	0.000158376	0	1	1
4555808	Metateratocephalus	Metateratocephalus	nematode	GENUS	Animalia	Nematoda	Adenophorea		Metateratocephalidae	Metateratocephalus		5	3.048433048	0.021870764	9	1	0	351	0	0	consumer	390.2777778	0.156306836	0.621305504	0.803262093	0.001621587	0	1	1
4555937	Neopsilenchus magnidens	Neopsilenchus magnidens	nematode	SPECIES	Animalia	Nematoda	Secernentea	Tylenchida	Tylenchidae	Neopsilenchus	Neopsilenchus magnidens	2	1	0	9	1	0	0	0	0	basal	0	0.156306836	0.041755084	6.24E-17	0.000158376	0	1	1
4555966	Boleodorus volutus	Boleodorus volutus	nematode	SPECIES	Animalia	Nematoda	Secernentea	Tylenchida	Neotylenchidae	Boleodorus	Boleodorus volutus	2	1	0	9	1	0	0	0	0	basal	0	0.156306836	0.041755084	6.24E-17	0.000158376	0	1	1
4556103	Tylenchus arcuatus	Tylenchus arcuatus	nematode	SPECIES	Animalia	Nematoda	Secernentea	Tylenchida	Tylenchidae	Tylenchus	Tylenchus arcuatus	2	1	0	9	1	0	0	0	0	basal	0	0.156306836	0.041755084	6.24E-17	0.000158376	0	1	1
4556193	Merlinius brevidens	Merlinius brevidens	nematode	SPECIES	Animalia	Nematoda	Secernentea	Rhabditida		Tylenchorhynchus	Tylenchorhynchus brevidens	2	1	0	9	1	0	0	0	0	basal	0	0.156306836	0.041755084	6.24E-17	0.000158376	0	1	1
4556197	Merlinius joctus	Merlinius joctus	nematode	SPECIES	Animalia	Nematoda	Secernentea	Tylenchida	Dolichodoridae	Merlinius	Merlinius joctus	2	1	0	9	1	0	0	0	0	basal	0	0.156306836	0.041755084	6.24E-17	0.000158376	0	1	1
4556202	Merlinius cf. microdorus TSH-2005	Merlinius cf. microdorus TSH-2005	nematode	SPECIES	Animalia	Nematoda	Secernentea	Tylenchida	Dolichodoridae	Merlinius	Merlinius microdorus	2	1	0	9	1	0	0	0	0	basal	0	0.156306836	0.041755084	6.24E-17	0.000158376	0	1	1
4556265	Amplimerlinius icarus	Amplimerlinius icarus	nematode	SPECIES	Animalia	Nematoda	Secernentea	Tylenchida	Telotylenchidae	Amplimerlinius	Amplimerlinius icarus	2	1	0	9	1	0	0	0	0	basal	0	0.156306836	0.041755084	6.24E-17	0.000158376	0	1	1
4556368	Rotylenchulus borealis	Rotylenchulus borealis	nematode	SPECIES	Animalia	Nematoda	Secernentea	Tylenchida	Rotylenchulidae	Rotylenchulus	Rotylenchulus borealis	2	1	0	9	1	0	0	0	0	basal	0	0.156306836	0.041755084	6.24E-17	0.000158376	0	1	1
4556370	Rotylenchulus reniformis	Rotylenchulus reniformis	nematode	SPECIES	Animalia	Nematoda	Secernentea	Tylenchida	Rotylenchulidae	Rotylenchulus	Rotylenchulus reniformis	2	1	0	9	1	0	0	0	0	basal	0	0.156306836	0.041755084	6.24E-17	0.000158376	0	1	1
4556520	Helicotylenchus varicaudatus	Helicotylenchus varicaudatus	nematode	SPECIES	Animalia	Nematoda	Secernentea	Tylenchida	Hoplolaimidae	Helicotylenchus	Helicotylenchus varicaudatus	2	1	0	9	1	0	0	0	0	basal	0	0.156306836	0.041755084	6.24E-17	0.000158376	0	1	1
4572757	Singulisphaera	Singulisphaera	bacterie	GENUS	Bacteria	Planctomycetes	Planctomycetacia	Planctomycetales	Planctomycetaceae	Singulisphaera		4	2	1.31E-27	33	0	0	1	0	0	consumer	0.104936275	1	0.197323213	2.00E-05	0.000158664	1	1	1
4575424	Luteolibacter	Luteolibacter	bacterie	GENUS	Bacteria	Verrucomicrobia	Verrucomicrobiae	Verrucomicrobiales	Verrucomicrobiaceae	Luteolibacter		4	2	1.69E-27	33	0	0	1	0	0	consumer	0.104936275	1	0.197323213	2.00E-05	0.000158664	1	1	1
4653212	Oribatida	Oribatida	acariens	FAMILY	Animalia	Arthropoda	Arachnida		Oribatidae			16	2	1.13E-26	16	2	0	1	0	0	consumer	17.33333333	0.012937211	0.012319722	1.33E-05	0.000158568	1	1	0
4653827	Stigmalychus	Stigmalychus	acariens	GENUS	Animalia	Arthropoda	Arachnida	Prostigmata	Alicorhagiidae	Stigmalychus		16	1	0	0	2	0	0	0	0	basal	0	2.24E-05	0.00126533	1.20E-17	0.000158376	1	1	0
4663886	Blaberolaelaps	Blaberolaelaps	acariens	GENUS	Animalia	Arthropoda	Arachnida	Mesostigmata	Laelapidae	Blaberolaelaps		16	3	1.42E-26	1	2	0	2	0	0	consumer	0	0.004892543	0.002873786	0.000396885	0.000171472	1	1	0
4812533	Fridericia bisetosa	Fridericia bisetosa	annelide	SPECIES	Animalia	Annelida	Clitellata	Enchytraeida	Enchytraeidae	Fridericia	Fridericia bisetosa	2	2	2.36E-27	6	0	0	1	0	0	consumer	0	0.075753539	0.02208878	6.66E-06	0.000158472	0	0	1
4812535	Fridericia galba	Fridericia galba	annelide	SPECIES	Animalia	Annelida	Clitellata	Enchytraeida	Enchytraeidae	Enchytraeus	Enchytraeus galba	2	2	2.32E-27	6	0	0	1	0	0	consumer	0	0.151507078	0.044177555	1.33E-05	0.000158568	0	1	1
4884890	Luedemannella	Luedemannella	bacterie	GENUS	Bacteria	Actinobacteria		Actinomycetales	Micromonosporaceae	Luedemannella		4	2	1.48E-27	33	0	0	1	0	0	consumer	0.104936275	1	0.197323213	2.00E-05	0.000158664	1	1	1
4886632	Mucilaginibacter	Mucilaginibacter	bacterie	GENUS	Bacteria	Bacteroidetes	Sphingobacteriia	Sphingobacteriales	Sphingobacteriaceae	Mucilaginibacter		4	2	1.48E-27	33	0	0	1	0	0	consumer	0.104936275	1	0.197323213	2.00E-05	0.000158664	1	1	1
4886653	Capsellina	Capsellina	protiste	GENUS	Chromista	Cercozoa	Imbricatea	Testaceafilosida	Chlamydophryidae	Capsellina		2	1	0	4	0	0	0	0	0	basal	0	0.042776052	0.013955548	2.39E-17	0.000158376	0	1	1
4886727	Longilinea	Longilinea	bacterie	GENUS	Bacteria	Chloroflexi	Anaerolineae	Anaerolineales	Anaerolineaceae	Longilinea		4	2	1.51E-27	33	0	0	1	0	0	consumer	0.104936275	1	0.197323213	2.00E-05	0.000158664	1	1	1
4887124	Edaphobacter	Edaphobacter	bacterie	GENUS	Bacteria	Acidobacteria		Acidobacteriales	Acidobacteriaceae	Edaphobacter		4	2	1.48E-27	33	0	0	1	0	0	consumer	0.104936275	1	0.197323213	2.00E-05	0.000158664	1	1	1
4887298	Terriglobus	Terriglobus	bacterie	GENUS	Bacteria	Acidobacteria		Acidobacteriales	Acidobacteriaceae	Terriglobus		4	2	1.51E-27	33	0	0	1	0	0	consumer	0.104936275	1	0.197323213	2.00E-05	0.000158664	1	1	1
4888232	Geoalkalibacter	Geoalkalibacter	bacterie	GENUS	Bacteria	Proteobacteria	Deltaproteobacteria	Desulfuromonadales	Geobacteraceae	Geoalkalibacter		4	2	1.91E-27	33	0	0	1	0	0	consumer	0.104936275	1	0.197323213	2.00E-05	0.000158664	1	1	1
4888636	Segetibacter	Segetibacter	bacterie	GENUS	Bacteria	Bacteroidetes	Sphingobacteriia	Sphingobacteriales	Chitinophagaceae	Segetibacter		4	2	1.84E-27	33	0	0	1	0	0	consumer	0.104936275	1	0.197323213	2.00E-05	0.000158664	1	1	1
4888700	Lishizhenia	Lishizhenia	bacterie	GENUS	Bacteria	Bacteroidetes	Flavobacteriia	Flavobacteriales	Cryomorphaceae	Lishizhenia		4	2	1.62E-27	33	0	0	1	0	0	consumer	0.104936275	1	0.197323213	2.00E-05	0.000158664	1	1	1
4888729	Pseudolabrys	Pseudolabrys	bacterie	GENUS	Bacteria	Proteobacteria	Alphaproteobacteria	Rhizobiales	Xanthobacteraceae	Pseudolabrys		4	2021-05-02	0.25	33	0	0	1	0	1	symbiote	1.568334968	1	0.199070172	0.000667624	0.000160893	1	1	1
4889775	Arenimonas	Arenimonas	bacterie	GENUS	Bacteria	Proteobacteria	Gammaproteobacteria	Xanthomonadales	Xanthomonadaceae	Arenimonas		4	2	1.69E-27	33	0	0	1	0	0	consumer	0.104936275	1	0.197323213	2.00E-05	0.000158664	1	1	1
4890869	Humibacter	Humibacter	bacterie	GENUS	Bacteria	Actinobacteria		Actinomycetales	Microbacteriaceae	Humibacter		4	2	1.34E-27	33	0	0	1	0	0	consumer	0.104936275	1	0.197323213	2.00E-05	0.000158664	1	1	1
4891451	Caenimonas	Caenimonas	bacterie	GENUS	Bacteria	Proteobacteria	Betaproteobacteria	Burkholderiales	Comamonadaceae	Caenimonas		4	2	1.58E-27	33	0	0	1	0	0	consumer	0.104936275	1	0.197323213	2.00E-05	0.000158664	1	1	1
4891819	Perlucidibaca	Perlucidibaca	bacterie	GENUS	Bacteria	Proteobacteria	Gammaproteobacteria	Pseudomonadales	Moraxellaceae	Perlucidibaca		4	2	1.48E-27	33	0	0	1	0	0	consumer	0.104936275	1	0.197323213	2.00E-05	0.000158664	1	1	1
4892105	Byssovorax	Byssovorax	bacterie	GENUS	Bacteria	Proteobacteria	Deltaproteobacteria	Myxococcales	Polyangiaceae	Byssovorax		4	2	1.69E-27	33	0	0	1	0	0	consumer	0.104936275	1	0.197323213	2.00E-05	0.000158664	1	1	1
4893086	Leptomyxa	Leptomyxa	protiste	GENUS	Protozoa	Amoebozoa	Tubulinea	Leptomyxida	Leptomyxidae	Leptomyxa		2	1	0	6	0	0	0	0	0	basal	0	0.151507078	0.036099793	3.12E-17	0.000158376	0	1	1
4893097	Flavisolibacter	Flavisolibacter	bacterie	GENUS	Bacteria	Bacteroidetes	Sphingobacteriia	Sphingobacteriales	Chitinophagaceae	Flavisolibacter		4	2	1.48E-27	33	0	0	1	0	0	consumer	0.104936275	1	0.197323213	2.00E-05	0.000158664	1	1	1
4895670	Undibacterium	Undibacterium	bacterie	GENUS	Bacteria	Proteobacteria	Betaproteobacteria	Burkholderiales	Oxalobacteraceae	Undibacterium		4	2	1.69E-27	33	0	0	1	0	0	consumer	0.104936275	1	0.197323213	2.00E-05	0.000158664	1	1	1
4896482	Heteromita	Heteromita	protiste	GENUS	Chromista	Cercozoa	Sarcomonadea	Cercomonadida	Heteromitidae	Heteromita		2	1	0	4	0	0	0	0	0	basal	0	0.042776052	0.013955548	2.39E-17	0.000158376	0	1	1
4898692	Bodomorpha	Bodomorpha	protiste	GENUS	Chromista	Cercozoa	Sarcomonadea	Glissomonadida	Sandonidae	Bodomorpha		2	1	0	3	0	0	0	0	0	basal	0	0.04247265	0.013520077	1.56E-17	0.000158376	0	1	1
4899951	Poterioochromonas	Poterioochromonas	algue	GENUS	Chromista	Ochrophyta	Chrysophyceae	Chromulinales	Dinobryaceae	Poterioochromonas		6	2	8.61E-27	11	0	0	1	0	0	consumer	2.1875	0.11887944	0.025240923	1.30E-06	0.000159461	1	1	0
4900166	Rhogostoma	Rhogostoma	protiste	GENUS	Chromista	Cercozoa	Imbricatea	Testaceafilosida	Chlamydophryidae	Rhogostoma		2	1	0	4	0	0	0	0	0	basal	0	0.042776052	0.013955548	2.39E-17	0.000158376	0	1	1
4900657	Ktedonobacter	Ktedonobacter	bacterie	GENUS	Bacteria	Chloroflexi	Ktedonobacteria	Ktedonobacterales	Ktedonobacteraceae	Ktedonobacter		4	2	1.48E-27	33	0	0	1	0	0	consumer	0.104936275	1	0.197323213	2.00E-05	0.000158664	1	1	1
4900802	Heteromitidae	Heteromitidae	protiste	FAMILY	Chromista	Cercozoa	Sarcomonadea	Cercomonadida	Heteromitidae			5	3.050587173	0.024240095	20	0	0	369	0	0	consumer	0	0.300576223	0.652848066	0.810605074	0.001825169	0	1	1
4901371	Demequina	Demequina	bacterie	GENUS	Bacteria	Actinobacteria		Actinomycetales	Demequinaceae	Demequina		4	2	1.62E-27	33	0	0	1	0	0	consumer	0.104936275	1	0.197323213	2.00E-05	0.000158664	1	1	1
4901672	Erythrobacteraceae	Erythrobacteraceae	bacterie	FAMILY	Bacteria	Proteobacteria	Alphaproteobacteria	Sphingomonadales	Erythrobacteraceae			4	2	1.48E-27	33	0	0	1	0	0	consumer	0.104936275	1	0.197323213	2.00E-05	0.000158664	1	1	1
4901674	Altererythrobacter	Altererythrobacter	bacterie	GENUS	Bacteria	Proteobacteria	Alphaproteobacteria	Sphingomonadales	Erythrobacteraceae	Altererythrobacter		4	2	1.62E-27	33	0	0	1	0	0	consumer	0.104936275	1	0.197323213	2.00E-05	0.000158664	1	1	1
4901805	Haliea	Haliea	bacterie	GENUS	Bacteria	Proteobacteria	Gammaproteobacteria	Alteromonadales	Alteromonadaceae	Haliea		4	2	1.62E-27	33	0	0	1	0	0	consumer	0.104936275	1	0.197323213	2.00E-05	0.000158664	1	1	1
4902158	Moraxella osloensis	Moraxella osloensis	bacterie	SPECIES	Bacteria	Proteobacteria	Gammaproteobacteria	Pseudomonadales	Moraxellaceae	Moraxella	Moraxella osloensis	4	2	1.48E-27	33	0	0	1	0	0	consumer	0.104936275	1	0.197323213	2.00E-05	0.000158664	1	1	1
4903400	Bellilinea	Bellilinea	bacterie	GENUS	Bacteria	Chloroflexi	Anaerolineae	Anaerolineales	Anaerolineaceae	Bellilinea		4	2	1.54E-27	33	0	0	1	0	0	consumer	0.104936275	1	0.197323213	2.00E-05	0.000158664	1	1	1
4903787	Chitinophagaceae	Chitinophagaceae	bacterie	FAMILY	Bacteria	Bacteroidetes	Sphingobacteriia	Sphingobacteriales	Chitinophagaceae			4	2	1.41E-27	33	0	0	1	0	0	consumer	0.104936275	1	0.197323213	2.00E-05	0.000158664	1	1	1
4906759	Sphenoderia	Sphenoderia	protiste	GENUS	Protozoa	Cercozoa	Filosia	Aconchulinida	Euglyphidae	Sphenoderia		2	1	0	7	0	0	0	0	0	basal	0	0.07590524	0.018267635	4.16E-17	0.000158376	0	1	0
4912196	Eocercomonas	Eocercomonas	protiste	GENUS	Chromista	Cercozoa	Thecofilosea	Ebriida	Cercomonadidae	Eocercomonas		2	1	0	4	0	0	0	0	0	basal	0	0.042776052	0.013955548	2.39E-17	0.000158376	0	1	1
4921124	Plasmodiophoridae	Plasmodiophoridae	protiste	FAMILY	Chromista	Cercozoa	Phytomyxea	Plasmodiophorida	Plasmodiophoridae			2	1	0	3	0	0	0	0	0	basal	0	0.04247265	0.013520077	1.56E-17	0.000158376	1	1	1
5023058	Notiophilus rufipes	Notiophilus rufipes	insecte	SPECIES	Animalia	Arthropoda	Insecta	Coleoptera	Carabidae	Notiophilus	Notiophilus rufipes	16	3	1.42E-26	0	2	0	2	0	0	consumer	0	2.24E-05	0.001802095	0.000396885	0.000171472	1	1	0
5166886	Isotoma viridis	Isotoma viridis	collembole	SPECIES	Animalia	Arthropoda	Entognatha	Collembola	Isotomidae	Isotoma	Isotoma viridis	16	1	0	1	2	0	0	0	0	basal	0	2.46E-05	0.001292582	1.56E-17	0.000158376	1	1	0
5167040	Tullbergia yosii	Tullbergia yosii	collembole	SPECIES	Animalia	Arthropoda	Entognatha	Collembola	Tullbergiidae	Tullbergia	Tullbergia yosii	16	1	0	1	2	0	0	0	0	basal	0	1.23E-05	0.000646292	1.56E-17	0.000158376	0	1	0
5167064	Sminthurus viridis	Sminthurus viridis	collembole	SPECIES	Animalia	Arthropoda	Entognatha	Collembola	Sminthuridae	Sminthurus	Sminthurus viridis	16	1	0	1	2	0	0	0	0	basal	0	1.23E-05	0.000646292	1.56E-17	0.000158376	1	0	0
5237438	Dioszegia crocea	Dioszegia crocea	fungi	SPECIES	Fungi	Basidiomycota	Tremellomycetes	Tremellales	Bulleraceae	Bullera	Bullera crocea	9	2	1.18E-27	21	0	0	1	0	0	consumer	0.098716544	0.303651547	0.076134619	2.00E-05	0.000158664	1	1	1
5241275	Pluteus petasatus	Pluteus petasatus	fungi	SPECIES	Fungi	Basidiomycota	Agaricomycetes	Agaricales	Pluteaceae	Pluteus	Pluteus petasatus	9	2	1.28E-27	21	0	0	1	0	0	consumer	0.098716544	0.303651547	0.076134619	2.00E-05	0.000158664	1	1	1
5243715	Campanella subdendrophora	Campanella subdendrophora	fungi	SPECIES	Fungi	Basidiomycota	Agaricomycetes	Agaricales	Marasmiaceae	Tetrapyrgos	Tetrapyrgos subdendrophora	9	2	1.34E-27	21	0	0	1	0	0	consumer	0.098716544	0.303651547	0.076134619	2.00E-05	0.000158664	1	1	1
5245040	Serpula incrassata	Serpula incrassata	fungi	SPECIES	Fungi	Basidiomycota	Agaricomycetes	Boletales	Coniophoraceae	Meruliporia	Meruliporia incrassata	9	2	2.11E-27	21	0	0	1	0	0	consumer	2021-05-05	0.16799883	0.035457992	1.37E-16	0.000173333	1	1	0
5249037	Stephanospora caroticolor	Stephanospora caroticolor	fungi	SPECIES	Fungi	Basidiomycota	Agaricomycetes	Russulales	Stephanosporaceae	Stephanospora	Stephanospora caroticolor	9	1	0	21	0	0	0	0	0	basal	0	0.303651547	0.064017976	1.29E-16	0.000158376	1	1	1
5249473	Sphaerobolus stellatus	Sphaerobolus stellatus	fungi	SPECIES	Fungi	Basidiomycota	Agaricomycetes	Geastrales	Geastraceae	Sphaerobolus	Sphaerobolus stellatus	9	2	1.28E-27	21	0	0	1	0	0	consumer	0.098716544	0.303651547	0.076134619	2.00E-05	0.000158664	1	1	1
5249953	Waitea circinata	Waitea circinata	fungi	SPECIES	Fungi	Basidiomycota	Agaricomycetes	Corticiales	Corticiaceae	Waitea	Waitea circinata	9	1	0	21	0	0	0	0	0	basal	0	0.303651547	0.064017976	1.29E-16	0.000158376	1	1	1
5250615	Absidia glauca	Absidia glauca	fungi	SPECIES	Fungi	Zygomycota	Mucoromycetes	Mucorales	Cunninghamellaceae	Absidia	Absidia glauca	9	2	1.28E-27	21	0	0	1	0	0	consumer	0.098716544	0.303651547	0.076134619	2.00E-05	0.000158664	1	1	1
5251089	Glomus invermaium	Glomus invermaium	fungi	SPECIES	Fungi	Glomeromycota	Glomeromycetes	Glomerales	Glomeraceae	Rhizophagus	Rhizophagus invermaius	9	1	0	21	0	0	0	0	0	basal	0	0.303651547	0.064017976	1.29E-16	0.000158376	1	1	1
5258926	Orbicula parietina	Orbicula parietina	fungi	SPECIES	Fungi	Ascomycota	Pezizomycetes	Pezizales	Pyronemataceae	Orbicula	Orbicula parietina	9	2	3.57E-27	22	0	0	1	0	0	consumer	6	0.171426318	0.03675258	1.33E-16	0.000173333	1	1	0
5258938	Stephensia shanorii	Stephensia shanorii	fungi	SPECIES	Fungi	Ascomycota	Pezizomycetes	Pezizales	Pyronemataceae	Stephensia	Stephensia shanorii	9	2	7.46E-28	22	0	0	1	0	0	consumer	0.126494322	0.30879278	0.078076501	2.00E-05	0.000158664	1	1	1
5259396	Boudiera acanthospora	Boudiera acanthospora	fungi	SPECIES	Fungi	Ascomycota	Pezizomycetes	Pezizales	Pezizaceae	Boudiera	Boudiera acanthospora	9	2	7.70E-28	22	0	0	1	0	0	consumer	0.126494322	0.30879278	0.078076501	2.00E-05	0.000158664	1	1	1
5262297	Phoma herbarum	Phoma herbarum	fungi	SPECIES	Fungi	Ascomycota	Dothideomycetes	Pleosporales	Didymellaceae	Phoma	Phoma herbarum	9	3	1.98E-26	22	0	0	0	6	0	parasite	7.796336996	0.30879278	0.070133087	0.003863674	0.000190017	1	1	1
5266190	Nitzschia pusilla	Nitzschia pusilla	algue	SPECIES	Chromista	Ochrophyta	Bacillariophyceae	Bacillariales	Bacillariaceae	Nitzschia	Nitzschia pusilla	16	2	7.42E-27	0	0	0	1	0	0	consumer	0	1.04E-18	0.000192203	6.49E-07	0.000158919	1	0	0
5270951	Chlorella emersonii	Chlorella emersonii	algue	SPECIES	Plantae	Chlorophyta	Chlorophyceae	Chlamydomonadales	Scotiellocystoidaceae	Graesiella	Graesiella emersonii	16	2	8.21E-27	1	0	0	1	0	0	consumer	0	0.002435068	0.00072805	6.49E-07	0.000158919	1	0	0
5271044	Chlamydomonas	Chlamydomonas	algue	GENUS	Plantae	Chlorophyta	Chlorophyceae	Volvocales	Chlamydomonadaceae	Chlamydomonas		16	2	8.86E-27	1	0	0	1	0	0	consumer	0	0.002435068	0.00072805	6.49E-07	0.000158919	1	0	0
5271221	Chlamydomonas reinhardtii	Chlamydomonas reinhardtii	algue	SPECIES	Plantae	Chlorophyta	Chlorophyceae	Volvocales	Chlamydomonadaceae	Chlamydomonas	Chlamydomonas reinhardtii	16	2	8.61E-27	1	0	0	1	0	0	consumer	0	0.002435068	0.00072805	6.49E-07	0.000158919	1	0	0
5271881	Chlorococcum	Chlorococcum	algue	GENUS	Plantae	Chlorophyta	Chlorophyceae	Chlamydomonadales	Chlorococcaceae	Chlorococcum		16	2	8.29E-27	1	0	0	1	0	0	consumer	0	0.002435068	0.00072805	6.49E-07	0.000158919	1	0	0
5280516	Barbula unguiculata	Barbula unguiculata	Mousse	SPECIES	Plantae	Bryophyta	Bryopsida	Pottiales	Pottiaceae	Barbula	Barbula unguiculata	16	2	2.44E-26	2	0	0	1	0	0	consumer	0	0.003077581	0.000946192	6.49E-07	0.000158919	1	0	0
5284884	Picea abies	Picea abies	plantes	SPECIES	Plantae	Tracheophyta	Pinopsida	Pinales	Pinaceae	Picea	Picea abies	11	2	1.21E-26	9	18	4	1	0	0	consumer	0.906906907	0.186950682	0.056636647	1.95E-06	0.000160004	1	1	1
5290052	Zea mays	Zea mays	plantes	SPECIES	Plantae	Tracheophyta	Liliopsida	Poales	Poaceae	Zea	Zea mays	11	2	4.74E-27	12	23	0	1	0	0	consumer	2.01299665	0.187168457	0.056166816	1.95E-06	0.000160004	1	1	1
5394473	Taraxacum kok-saghyz	Taraxacum kok-saghyz	plantes	SPECIES	Plantae	Tracheophyta	Magnoliopsida	Asterales	Asteraceae	Taraxacum	Taraxacum kok-saghyz	11	2	4.17E-28	12	21	0	1	0	0	consumer	1.621329984	0.186846764	0.055983163	1.95E-06	0.000160004	1	1	1
5424088	Pythium monospermum	Pythium monospermum	protiste	SPECIES	Chromista	Oomycota	Peronosporea	Peronosporales	Pythiaceae	Pythium	Pythium monospermum	3	2.878741901	0.984899277	3	2	0	0	75	0	parasite	1753	0.042513352	0.138067199	0.027507873	0.039009137	1	1	1
5425542	Trinema enchelys	Trinema enchelys	protiste	SPECIES	Protozoa	Cercozoa	Filosia	Aconchulinida	Euglyphidae	Trinema	Trinema enchelys	2	1	0	7	0	0	0	0	0	basal	0	0.07590524	0.018267635	4.16E-17	0.000158376	0	1	0
5427444	Nitrospira marina	Nitrospira marina	bacterie	SPECIES	Bacteria	Nitrospira	Nitrospira	Nitrospirales	Nitrospiraceae	Nitrospira	Nitrospira marina	4	2	1.65E-27	33	0	0	1	0	0	consumer	0.104936275	1	0.197323213	2.00E-05	0.000158664	1	1	1
5433907	Pythium rostratifingens	Pythium rostratifingens	protiste	SPECIES	Chromista	Oomycota	Peronosporea	Peronosporales	Pythiaceae	Globisporangium	Globisporangium rostratifingens	2	1	0	3	0	0	0	0	0	basal	0	0.04247265	0.013520077	1.56E-17	0.000158376	1	1	1
5436536	Vampyrella pendula	Vampyrella pendula	protiste	SPECIES	Protozoa	Cercozoa	Proteomyxidea	Vampyrellida	Vampyrellidae	Vampyrella	Vampyrella pendula	2	1	0	6	0	0	0	0	0	basal	0	0.151507078	0.036099793	3.12E-17	0.000158376	0	1	1
5467845	Cryptococcus amylolentus	Cryptococcus amylolentus	fungi	SPECIES	Fungi	Basidiomycota	Tremellomycetes	Tremellales	Tremellaceae	Cryptococcus	Cryptococcus amylolentus	9	1	0	21	0	0	0	0	0	basal	0	0.303651547	0.064017976	1.29E-16	0.000158376	1	1	1
5499811	Genea fragrans	Genea fragrans	fungi	SPECIES	Fungi	Ascomycota	Pezizomycetes	Pezizales	Pyronemataceae	Genea	Genea fragrans	9	3	7.89E-31	22	0	0	0	0	1	symbiote	0.894736842	0.30879278	0.066715897	0.000645696	0.000162811	1	1	1
5730694	Euglypha rotunda	Euglypha rotunda	protiste	SPECIES	Protozoa	Cercozoa	Filosia	Aconchulinida	Euglyphidae	Euglypha	Euglypha rotunda	2	1	0	7	0	0	0	0	0	basal	0	0.07590524	0.018267635	4.16E-17	0.000158376	0	1	0
5730696	Euglypha tuberculata	Euglypha tuberculata	protiste	SPECIES	Protozoa	Cercozoa	Filosia	Aconchulinida	Euglyphidae	Euglypha	Euglypha tuberculata	2	1	0	7	0	0	0	0	0	basal	0	0.07590524	0.018267635	4.16E-17	0.000158376	0	1	0
5730700	Trinema lineare	Trinema lineare	protiste	SPECIES	Chromista	Cercozoa	Imbricatea	Euglyphida	Trinematidae	Trinema	Trinema lineare	2	1	0	5	0	0	0	0	0	basal	0	0.022246239	0.007968587	3.12E-17	0.000158376	0	1	0
5739693	Buchholzia fallax	Buchholzia fallax	annelide	SPECIES	Animalia	Annelida	Clitellata	Enchytraeida	Enchytraeidae	Buchholzia	Buchholzia fallax	2	2	2.41E-27	6	0	0	1	0	0	consumer	0	0.151507078	0.048216436	2.00E-05	0.000158664	1	1	1
5776914	Nygolaimus cf. brachyuris JH-2004	Nygolaimus cf. brachyuris JH-2004	nematode	SPECIES	Animalia	Nematoda	Adenophorea	Dorylaimida	Dorylaimidae	Dorylaimus	Dorylaimus brachyuris	2	1	0	9	1	0	0	0	0	basal	0	0.156306836	0.041755084	6.24E-17	0.000158376	0	1	1
5777105	Paratylenchus cf. neoamblicephalus	Paratylenchus cf. neoamblicephalus	nematode	SPECIES	Animalia	Nematoda	Secernentea	Tylenchida	Criconematidae	Paratylenchus	Paratylenchus neoamblycephalus	2	1	0	9	1	0	0	0	0	basal	0	0.156306836	0.041755084	6.24E-17	0.000158376	0	1	1
5777119	Paratylenchus similis	Paratylenchus similis	nematode	SPECIES	Animalia	Nematoda	Secernentea	Rhabditida		Paratylenchus	Paratylenchus similis	2	1	0	9	1	0	0	0	0	basal	0	0.156306836	0.041755084	6.24E-17	0.000158376	0	1	1
5889471	Diplogasteroides magnus	Diplogasteroides magnus	nematode	SPECIES	Animalia	Nematoda	Secernentea	Diplogasterida	Diplogasteridae	Diplogasteroides	Diplogasteroides magnus	2	1	0	9	1	0	0	0	0	basal	0	0.156306836	0.041755084	6.24E-17	0.000158376	0	1	1
5899695	Paracercomonas	Paracercomonas	protiste	GENUS	Chromista	Cercozoa	Thecofilosea	Ebriida	Cercomonadidae	Paracercomonas		2	1	0	4	0	0	0	0	0	basal	0	0.042776052	0.013955548	2.39E-17	0.000158376	0	1	1
5899723	Massisteria marina	Massisteria marina	protiste	SPECIES	Chromista	Cercozoa	Granofilosea	Leucodictyida	Massisteriidae	Massisteria	Massisteria marina	2	1	0	3	0	0	0	0	0	basal	0	0.04247265	0.013520077	1.56E-17	0.000158376	0	1	1
5905178	Ilumatobacter	Ilumatobacter	bacterie	GENUS	Bacteria	Actinobacteria	Actinobacteria	Acidimicrobiales	Acidimicrobiaceae	Ilumatobacter		4	2	1.62E-27	33	0	0	1	0	0	consumer	0.104936275	1	0.197323213	2.00E-05	0.000158664	1	1	1
5907331	Luteimonas aestuarii	Luteimonas aestuarii	bacterie	SPECIES	Bacteria	Proteobacteria	Gammaproteobacteria	Xanthomonadales	Xanthomonadaceae	Luteimonas	Luteimonas aestuarii	4	2	1.54E-27	33	0	0	1	0	0	consumer	0.104936275	1	0.197323213	2.00E-05	0.000158664	1	1	1
5917830	Fibrella	Fibrella	bacterie	GENUS	Bacteria	Bacteroidetes	Cytophagia	Cytophagales	Cytophagaceae	Fibrella		4	2	1.54E-27	33	0	0	1	0	0	consumer	0.104936275	1	0.197323213	2.00E-05	0.000158664	1	1	1
5953400	Psora	Psora	fungi	GENUS	Fungi	Ascomycota	Lecanoromycetes	Lecanorales	Psoraceae	Psora		9	2	7.70E-28	22	0	0	1	0	0	consumer	0.126494322	0.30879278	0.078076501	2.00E-05	0.000158664	1	1	1
5955050	Sistotrema	Sistotrema	fungi	GENUS	Fungi	Basidiomycota	Agaricomycetes	Cantharellales	Hydnaceae	Sistotrema		9	1	0	21	0	0	0	0	0	basal	0	0.303651547	0.064017976	1.29E-16	0.000158376	1	1	1
6026760	Conopodium majus	Conopodium majus	plantes	SPECIES	Plantae	Tracheophyta	Magnoliopsida	Apiales	Apiaceae	Conopodium	Conopodium majus	11	2	8.70E-29	9	19	0	1	0	0	consumer	0.906906907	0.185876298	0.05394486	1.95E-06	0.000160004	1	1	1
6108754	Iamia	Iamia	bacterie	GENUS	Bacteria	Actinobacteria	Actinobacteria	Acidimicrobiales	Iamiaceae	Iamia		4	2	1.54E-27	33	0	0	1	0	0	consumer	0.104936275	1	0.197323213	2.00E-05	0.000158664	1	1	1
6123596	Diaphanoeca spiralifurca	Diaphanoeca spiralifurca	protiste	SPECIES	Protozoa	Choanozoa	Choanoflagellatea	Choanoflagellida	Acanthoecidae	Diaphanoeca	Diaphanoeca spiralifurca	2	1	0	9	0	0	0	0	0	basal	0	0.249580634	0.054587011	5.20E-17	0.000158376	0	1	1
6320394	Trinema	Trinema	protiste	GENUS	Chromista	Cercozoa	Imbricatea	Euglyphida	Trinematidae	Trinema		2	1	0	5	0	0	0	0	0	basal	0	0.022246239	0.007968587	3.12E-17	0.000158376	0	1	0
6390748	Persicaria	Persicaria	plantes	GENUS	Plantae	Tracheophyta	Magnoliopsida	Caryophyllales	Polygonaceae	Persicaria		11	2	1.41E-26	9	18	0	1	0	0	consumer	0.406906907	0.185804924	0.053096465	1.95E-06	0.000160004	1	1	1
6391433	Fallopia multiflora	Fallopia multiflora	plantes	SPECIES	Plantae	Tracheophyta	Magnoliopsida	Caryophyllales	Polygonaceae	Fallopia	Fallopia multiflora	11	2	1.51E-26	9	18	0	1	0	0	consumer	0.406906907	0.185804924	0.053096465	1.95E-06	0.000160004	1	1	1
6453386	Nitrosopumilaceae	Nitrosopumilaceae	archae	FAMILY	Archaea				Nitrosopumilaceae			6	2	4.53E-26	27	0	0	1	0	0	consumer	1.2997151	0.654637193	0.134577002	2.00E-05	0.000158664	1	1	1
6453387	Nitrosopumilus	Nitrosopumilus	archae	GENUS	Archaea				Nitrosopumilaceae	Nitrosopumilus		6	2	4.47E-26	27	0	0	1	0	0	consumer	1.2997151	0.654637193	0.134577002	2.00E-05	0.000158664	1	1	1
6533843	Dehalococcoides	Dehalococcoides	bacterie	FAMILY	Bacteria	Chloroflexi	Dehalococcoidetes		Dehalococcoides			4	2	1.34E-27	33	0	0	1	0	0	consumer	0.104936275	1	0.197323213	2.00E-05	0.000158664	1	1	1
6533858	Elusimicrobium	Elusimicrobium	bacterie	GENUS	Bacteria	Elusimicrobia	Elusimicrobia	Elusimicrobiales	Elusimicrobiaceae	Elusimicrobium		4	2	1.48E-27	33	0	0	1	0	0	consumer	0.104936275	1	0.197323213	2.00E-05	0.000158664	1	1	1
6562811	Moorella	Moorella	bacterie	GENUS	Bacteria	Firmicutes	Clostridia	Thermoanaerobacterales	Thermoanaerobacteraceae	Moorella		4	2	1.69E-27	33	0	0	1	0	0	consumer	0.104936275	1	0.197323213	2.00E-05	0.000158664	1	1	1
6587163	Preussia	Preussia	fungi	GENUS	Fungi	Ascomycota	Dothideomycetes	Pleosporales	Sporormiaceae	Preussia		9	2	7.46E-28	22	0	0	1	0	0	consumer	0.126494322	0.30879278	0.078076501	2.00E-05	0.000158664	1	1	1
7023889	Merliniidae	Merliniidae	nematode	FAMILY	Animalia	Nematoda	Secernentea	Tylenchida	Telotylenchidae			2	1	0	9	1	0	0	0	0	basal	0	0.156306836	0.041755084	6.24E-17	0.000158376	0	1	1
7026301	Plectus aquatilis	Plectus aquatilis	nematode	SPECIES	Animalia	Nematoda	Adenophorea	Araeolaimida	Plectidae	Plectus	Plectus aquatilis	2	1	0	9	1	0	0	0	0	basal	0	0.156306836	0.041755084	6.24E-17	0.000158376	0	1	1
7235427	Paratylenchus	Paratylenchus	nematode	GENUS	Animalia	Nematoda	Secernentea	Tylenchida	Criconematidae	Paratylenchus		8	3	9.94E-27	9	1	0	0	54	0	parasite	31.41666667	0.156306836	0.067088706	0.023135476	0.000361437	0	1	1
7239018	Apiotrichum	Apiotrichum	fungi	GENUS	Fungi	Basidiomycota	Tremellomycetes	Trichosporonales	Trichosporonaceae	Apiotrichum		9	2	1.34E-27	21	0	0	1	0	0	consumer	0.098716544	0.303651547	0.076134619	2.00E-05	0.000158664	1	1	1
7351754	Vorticella	Vorticella	protiste	GENUS	Chromista	Ciliophora	Oligohymenophorea	Peritrichida	Vorticellidae	Vorticella		2	1	0	7	0	0	0	0	0	basal	0	0.110720033	0.03065232	4.16E-17	0.000158376	0	1	1
7352338	Prorodon	Prorodon	protiste	GENUS	Chromista	Ciliophora	Prostomatea	Prostomatida	Prorodontidae	Prorodon		2	1	0	7	0	0	0	0	0	basal	0	0.110720033	0.03065232	4.16E-17	0.000158376	0	1	1
7362059	Septoglomus	Septoglomus	fungi	GENUS	Fungi	Glomeromycota	Glomeromycetes	Glomerales	Glomeraceae	Septoglomus		9	1	0	21	0	0	0	0	0	basal	0	0.303651547	0.064017976	1.29E-16	0.000158376	1	1	1
7369804	Fridericia christeri	Fridericia christeri	annelide	SPECIES	Animalia	Annelida	Clitellata	Enchytraeida	Enchytraeidae	Fridericia	Fridericia christeri	2	2	2.24E-27	6	0	0	1	0	0	consumer	0	0.075753539	0.02208878	6.66E-06	0.000158472	0	0	1
7381412	Bicosoeca petiolata	Bicosoeca petiolata	protiste	SPECIES	Chromista	Bigyra	Bikosea	Bicoecida	Bicosoecidae	Bicosoeca	Bicosoeca petiolata	2	1	0	3	0	0	0	0	0	basal	0	0.04247265	0.013520077	1.56E-17	0.000158376	0	1	1
7385619	Blepharisma hyalinum	Blepharisma hyalinum	protiste	SPECIES	Chromista	Ciliophora	Heterotrichea	Heterotrichida	Spirostomidae	Blepharisma	Blepharisma hyalinum	1	3.029185718	0.146711183	7	0	0	500	0	0	consumer	132.75	0.110720033	0.698833635	0.900853181	0.00483074	0	1	1
7388975	Alternaria	Alternaria	fungi	GENUS	Fungi	Ascomycota	Dothideomycetes	Pleosporales	Pleosporaceae	Alternaria		8	3	7.04E-27	22	0	0	0	54	0	parasite	75.67793143	0.30879278	0.103960273	0.034703215	0.000462968	1	1	1
7396624	Pseudovorticella	Pseudovorticella	protiste	GENUS	Chromista	Ciliophora	Oligohymenophorea	Peritrichida	Vorticellidae	Pseudovorticella		2	1	0	7	0	0	0	0	0	basal	0	0.110720033	0.03065232	4.16E-17	0.000158376	0	1	1
7400549	Arenimonas daechungensis	Arenimonas daechungensis	bacterie	SPECIES	Bacteria	Proteobacteria	Gammaproteobacteria	Xanthomonadales	Xanthomonadaceae	Arenimonas	Arenimonas daechungensis	4	2	1.51E-27	33	0	0	1	0	0	consumer	0.104936275	1	0.197323213	2.00E-05	0.000158664	1	1	1
7408923	Parafilimonas terrae	Parafilimonas terrae	bacterie	SPECIES	Bacteria	Bacteroidetes	Chitinophagia	Chitinophagales	Chitinophagaceae	Parafilimonas	Parafilimonas terrae	4	2	1.54E-27	33	0	0	1	0	0	consumer	0.104936275	1	0.197323213	2.00E-05	0.000158664	1	1	1
7410447	Dileptus	Dileptus	protiste	GENUS	Chromista	Ciliophora	Litostomatea	Dileptida	Dileptidae	Dileptus		2	1	0	7	0	0	0	0	0	basal	0	0.110720033	0.03065232	4.16E-17	0.000158376	0	1	1
7410456	Catenulispora graminis	Catenulispora graminis	bacterie	SPECIES	Bacteria	Actinobacteria		Actinomycetales	Catenulisporaceae	Catenulispora	Catenulispora graminis	4	2	1.62E-27	33	0	0	1	0	0	consumer	0.104936275	1	0.197323213	2.00E-05	0.000158664	1	1	1
7423747	Holostichidae	Holostichidae	protiste	FAMILY	Chromista	Ciliophora	Hypotrichea	Urostylida	Holostichidae			2	1	0	7	0	0	0	0	0	basal	0	0.110720033	0.03065232	4.16E-17	0.000158376	0	1	1
7434304	Zoothamnium	Zoothamnium	protiste	GENUS	Chromista	Ciliophora	Oligohymenophorea	Peritrichida	Zoothamniidae	Zoothamnium		2	1	0	7	0	0	0	0	0	basal	0	0.110720033	0.03065232	4.16E-17	0.000158376	0	1	1
7441738	Fridericia sohlenii	Fridericia sohlenii	annelide	SPECIES	Animalia	Annelida	Clitellata	Enchytraeida	Enchytraeidae	Fridericia	Fridericia sohlenii	2	2	2.45E-27	6	0	0	1	0	0	consumer	0	0.075753539	0.02208878	6.66E-06	0.000158472	0	0	1
7455377	Craterocolla cerasi	Craterocolla cerasi	fungi	SPECIES	Fungi	Basidiomycota	Agaricomycetes	Sebacinales	Sebacinaceae	Craterocolla	Craterocolla cerasi	9	2	1.41E-27	21	0	0	1	0	0	consumer	0.098716544	0.303651547	0.076134619	2.00E-05	0.000158664	1	1	1
7457456	Obertrumia georgiana	Obertrumia georgiana	protiste	SPECIES	Chromista	Ciliophora	Nassophorea	Nassulida	Nassulidae	Obertrumia	Obertrumia georgiana	6	3	4.02E-26	7	0	0	5	0	0	consumer	0	0.110720033	0.03630357	0.007527707	0.000183822	0	1	1
7462160	Aciditerrimonas	Aciditerrimonas	bacterie	GENUS	Bacteria	Actinobacteria	Actinobacteria	Acidimicrobiales		Aciditerrimonas		4	2	1.48E-27	33	0	0	1	0	0	consumer	0.104936275	1	0.197323213	2.00E-05	0.000158664	1	1	1
7467984	Oxytricha	Oxytricha	protiste	GENUS	Chromista	Ciliophora	Hypotrichea	Oxytrichida	Oxytrichidae	Oxytricha		2	1	0	7	0	0	0	0	0	basal	0	0.110720033	0.03065232	4.16E-17	0.000158376	0	1	1
7468873	Pseudocyrtolophosis alpestris	Pseudocyrtolophosis alpestris	protiste	SPECIES	Chromista	Ciliophora	Colpodea	Cyrtolophosidida	Cyrtolophosididae	Pseudocyrtolophosis	Pseudocyrtolophosis alpestris	5	3.068991814	0.041206514	7	0	0	353	0	0	consumer	0.317460317	0.110720033	0.639206152	0.800557316	0.00208446	0	1	1
7501881	Georgfuchsia	Georgfuchsia	bacterie	GENUS	Bacteria	Proteobacteria	Betaproteobacteria	Rhodocyclales	Rhodocyclaceae	Georgfuchsia		4	2	1.31E-27	33	0	0	1	0	0	consumer	0.104936275	1	0.197323213	2.00E-05	0.000158664	1	1	1
7506466	Ferrithrix	Ferrithrix	bacterie	GENUS	Bacteria	Actinobacteria	Actinobacteria	Acidimicrobiales	Acidimicrobiaceae	Ferrithrix		4	2	1.51E-27	33	0	0	1	0	0	consumer	0.104936275	1	0.197323213	2.00E-05	0.000158664	1	1	1
7507829	Luticola permuticopsis	Luticola permuticopsis	algue	SPECIES	Chromista	Ochrophyta	Bacillariophyceae	Naviculales	Diadesmidaceae	Luticola	Luticola permuticopsis	16	2	8.45E-27	0	0	0	1	0	0	consumer	0	1.04E-18	0.000192203	6.49E-07	0.000158919	1	0	0
7512659	Novosphingobium	Novosphingobium	bacterie	GENUS	Bacteria	Proteobacteria	Alphaproteobacteria	Sphingomonadales	Sphingomonadaceae	Novosphingobium		4	2	1.41E-27	33	0	0	1	0	0	consumer	0.104936275	1	0.197323213	2.00E-05	0.000158664	1	1	1
7513382	Zavarzinella	Zavarzinella	bacterie	GENUS	Bacteria	Planctomycetes	Planctomycetacia	Planctomycetales	Planctomycetaceae	Zavarzinella		4	2	1.48E-27	33	0	0	1	0	0	consumer	0.104936275	1	0.197323213	2.00E-05	0.000158664	1	1	1
7518643	Maryna ovata	Maryna ovata	protiste	SPECIES	Chromista	Ciliophora	Colpodea	Colpodida	Marynidae	Maryna	Maryna ovata	5	3.068991814	0.041206514	7	0	0	353	0	0	consumer	0.317460317	0.110720033	0.639206152	0.800557316	0.00208446	0	1	1
7550989	Sinomonas	Sinomonas	bacterie	GENUS	Bacteria	Actinobacteria		Actinomycetales	Micrococcaceae	Sinomonas		4	2	1.34E-27	33	0	0	1	0	0	consumer	0.104936275	1	0.197323213	2.00E-05	0.000158664	1	1	1
7554783	Cetraspora nodosa	Cetraspora nodosa	fungi	SPECIES	Fungi	Glomeromycota	Glomeromycetes	Diversisporales	Gigasporaceae	Scutellospora	Scutellospora nodosa	9	1	0	21	0	0	0	0	0	basal	0	0.303651547	0.064017976	1.29E-16	0.000158376	1	1	1
7559248	Colpoda inflata	Colpoda inflata	protiste	SPECIES	Chromista	Ciliophora	Colpodea	Colpodida	Colpodidae	Colpoda	Colpoda inflata	5	3.058229299	0.059254841	7	0	0	361	0	0	consumer	3.095238095	0.110720033	0.643855569	0.806444739	0.002186514	0	1	1
7566235	Geobacter anodireducens	Geobacter anodireducens	bacterie	SPECIES	Bacteria	Proteobacteria	Deltaproteobacteria	Desulfuromonadales	Geobacteraceae	Geobacter	Geobacter anodireducens	4	2	1.84E-27	33	0	0	1	0	0	consumer	0.104936275	1	0.197323213	2.00E-05	0.000158664	1	1	1
7571206	Monilicaryon monilatum	Monilicaryon monilatum	protiste	SPECIES	Chromista	Ciliophora	Litostomatea	Dileptida	Dileptidae	Monilicaryon	Monilicaryon monilatum	2	1	0	7	0	0	0	0	0	basal	0	0.110720033	0.03065232	4.16E-17	0.000158376	0	1	1
7575131	Chamaedrilus	Chamaedrilus	annelide	GENUS	Animalia	Annelida	Clitellata	Enchytraeida	Enchytraeidae	Chamaedrilus		2	2	2.41E-27	6	0	0	1	0	0	consumer	0	0.075753539	0.02208878	6.66E-06	0.000158472	0	1	0
7575660	Euplotidae	Euplotidae	protiste	FAMILY	Chromista	Ciliophora	Hypotrichea	Euplotida	Euplotidae			2	1	0	7	0	0	0	0	0	basal	0	0.110720033	0.03065232	4.16E-17	0.000158376	0	1	1
7576647	Lumbricus centralis	Lumbricus centralis	annelide	SPECIES	Animalia	Annelida	Clitellata	Crassiclitellata	Lumbricidae	Lumbricus	Lumbricus centralis	16	2	4.26E-28	0	0	0	1	0	0	consumer	0	1.04E-18	0.012116643	2.00E-05	0.000158664	1	1	1
7578300	Funneliformis mosseae	Funneliformis mosseae	fungi	SPECIES	Fungi	Glomeromycota	Glomeromycetes	Glomerales	Glomeraceae	Funneliformis	Funneliformis mosseae	9	1	0	21	0	0	0	0	0	basal	0	0.303651547	0.064017976	1.29E-16	0.000158376	1	1	1
7578709	Ignavibacterium	Ignavibacterium	bacterie	GENUS	Bacteria	Chlorobi	Ignavibacteria	Ignavibacteriales	Ignavibacteriaceae	Ignavibacterium		4	2	1.41E-27	33	0	0	1	0	0	consumer	0.104936275	1	0.197323213	2.00E-05	0.000158664	1	1	1
7592743	Ferruginibacter	Ferruginibacter	bacterie	GENUS	Bacteria	Bacteroidetes	Sphingobacteriia	Sphingobacteriales	Chitinophagaceae	Ferruginibacter		4	2	1.54E-27	33	0	0	1	0	0	consumer	0.104936275	1	0.197323213	2.00E-05	0.000158664	1	1	1
7600333	Hantzschia	Hantzschia	algue	GENUS	Chromista	Ochrophyta	Bacillariophyceae	Bacillariales	Bacillariaceae	Hantzschia		16	2	7.89E-27	0	0	0	1	0	0	consumer	0	1.04E-18	0.000192203	6.49E-07	0.000158919	1	0	0
7602988	Tetrahymenidae	Tetrahymenidae	protiste	FAMILY	Chromista	Ciliophora	Oligohymenophorea	Hymenostomatida	Tetrahymenidae			2	1	0	7	0	0	0	0	0	basal	0	0.110720033	0.03065232	4.16E-17	0.000158376	0	1	1
7606064	Picea	Picea	plantes	GENUS	Plantae	Tracheophyta	Pinopsida	Pinales	Pinaceae	Picea		11	2	1.22E-26	9	18	4	1	0	0	consumer	0.906906907	0.186950682	0.056636647	1.95E-06	0.000160004	1	1	1
7606454	Lacibacter	Lacibacter	bacterie	GENUS	Bacteria	Bacteroidetes	Sphingobacteriia	Sphingobacteriales	Chitinophagaceae	Lacibacter		4	2	1.48E-27	33	0	0	1	0	0	consumer	0.104936275	1	0.197323213	2.00E-05	0.000158664	1	1	1
7609484	Phycisphaera mikurensis	Phycisphaera mikurensis	bacterie	SPECIES	Bacteria	Planctomycetes	Phycisphaerae	Phycisphaerales	Phycisphaeraceae	Phycisphaera	Phycisphaera mikurensis	4	2	1.58E-27	33	0	0	1	0	0	consumer	0.104936275	1	0.197323213	2.00E-05	0.000158664	1	1	1
7617598	Claroideoglomus claroideum	Claroideoglomus claroideum	fungi	SPECIES	Fungi	Glomeromycota	Glomeromycetes	Glomerales	Claroideoglomeraceae	Claroideoglomus	Claroideoglomus claroideum	9	1	0	21	0	0	0	0	0	basal	0	0.303651547	0.064017976	1.29E-16	0.000158376	1	1	1
7618454	Fridericia magna	Fridericia magna	annelide	SPECIES	Animalia	Annelida	Clitellata	Enchytraeida	Enchytraeidae	Fridericia	Fridericia magna	2	2	2.24E-27	6	0	0	1	0	0	consumer	0	0.075753539	0.02208878	6.66E-06	0.000158472	0	0	1
7618777	Bardeliella pulchra	Bardeliella pulchra	protiste	SPECIES	Chromista	Ciliophora	Colpodea	Colpodida	Bardelielidae	Bardeliella	Bardeliella pulchra	5	3.068991814	0.041206514	7	0	0	353	0	0	consumer	0.317460317	0.110720033	0.639206152	0.800557316	0.00208446	0	1	1
7628767	Archaeorhizomyces	Archaeorhizomyces	fungi	GENUS	Fungi	Ascomycota	Archaeorhizomycetes	Archaeorhizomycetales	Archaeorhizomycetaceae	Archaeorhizomyces		9	2	8.20E-28	22	0	0	1	0	0	consumer	0.126494322	0.30879278	0.078076501	2.00E-05	0.000158664	1	1	1
7630327	Fridericia isseli	Fridericia isseli	annelide	SPECIES	Animalia	Annelida	Clitellata	Enchytraeida	Enchytraeidae	Fridericia	Fridericia isseli	2	2	2.20E-27	6	0	0	1	0	0	consumer	12	0.075753539	0.02208878	6.66E-06	0.000158472	0	0	1
7639807	Martelella endophytica	Martelella endophytica	bacterie	SPECIES	Bacteria	Proteobacteria	Alphaproteobacteria	Rhizobiales	Aurantimonadaceae	Martelella	Martelella endophytica	4	2021-05-02	0.25	33	0	0	1	0	1	symbiote	1.568334968	1	0.199070172	0.000667624	0.000160893	1	1	1
7641695	Pluteus phlebophorus	Pluteus phlebophorus	fungi	SPECIES	Fungi	Basidiomycota	Agaricomycetes	Agaricales	Pluteaceae	Pluteus	Pluteus phlebophorus	9	2	1.41E-27	21	0	0	1	0	0	consumer	0.098716544	0.303651547	0.076134619	2.00E-05	0.000158664	1	1	1
7642033	Dongia	Dongia	bacterie	GENUS	Bacteria	Proteobacteria	Alphaproteobacteria	Rhodospirillales	Rhodospirillaceae	Dongia		4	2	1.76E-27	33	0	0	1	0	0	consumer	0.104936275	1	0.197323213	2.00E-05	0.000158664	1	1	1
7650175	Gaiella	Gaiella	bacterie	GENUS	Bacteria	Actinobacteria		Gaiellales	Gaiellaceae	Gaiella		4	2	1.69E-27	33	0	0	1	0	0	consumer	0.104936275	1	0.197323213	2.00E-05	0.000158664	1	1	1
7668387	Pseudovorticella punctata	Pseudovorticella punctata	protiste	SPECIES	Chromista	Ciliophora	Oligohymenophorea	Peritrichida	Vorticellidae	Vorticella	Vorticella punctata	2	1	0	7	0	0	0	0	0	basal	0	0.110720033	0.03065232	4.16E-17	0.000158376	0	1	1
7675640	Singulisphaera rosea	Singulisphaera rosea	bacterie	SPECIES	Bacteria	Planctomycetes	Planctomycetacia	Planctomycetales	Planctomycetaceae	Singulisphaera	Singulisphaera rosea	4	2	1.48E-27	33	0	0	1	0	0	consumer	0.104936275	1	0.197323213	2.00E-05	0.000158664	1	1	1
7675782	Stigmatella	Stigmatella	bacterie	GENUS	Bacteria	Proteobacteria	Deltaproteobacteria	Myxococcales	Cystobacteraceae	Stigmatella		4	2	1.48E-27	33	0	0	1	0	0	consumer	0.104936275	1	0.197323213	2.00E-05	0.000158664	1	1	1
7678358	Jatrophihabitans	Jatrophihabitans	bacterie	GENUS	Bacteria	Actinobacteria	Actinobacteria	Jatrophihabitantales	Jatrophihabitantaceae	Jatrophihabitans		4	2	1.41E-27	33	0	0	1	0	0	consumer	0.104936275	1	0.197323213	2.00E-05	0.000158664	1	1	1
7680285	Urostyla grandis	Urostyla grandis	protiste	SPECIES	Chromista	Ciliophora	Hypotrichea	Urostylida	Urostylidae	Urostyla	Urostyla grandis	3	2.758418474	1.026807202	7	0	0	147	0	0	consumer	203.375	0.110720033	0.23594878	0.046381857	0.068993516	0	1	1
7691700	Bresslauides discoideus	Bresslauides discoideus	protiste	SPECIES	Chromista	Ciliophora	Colpodea	Colpodida	Hausmanniellidae	Bresslauides	Bresslauides discoideus	3	2.822479578	1.068564534	7	0	0	148	0	0	consumer	196.9424603	0.110720033	0.267547878	0.04879866	0.069342383	0	1	1
7693336	Vulgatibacter incomptus	Vulgatibacter incomptus	bacterie	SPECIES	Bacteria	Proteobacteria	Deltaproteobacteria	Myxococcales	Vulgatibacteraceae	Vulgatibacter	Vulgatibacter incomptus	4	2	1.65E-27	33	0	0	1	0	0	consumer	0.104936275	1	0.197323213	2.00E-05	0.000158664	1	1	1
7703764	Flavisolibacter rigui	Flavisolibacter rigui	bacterie	SPECIES	Bacteria	Bacteroidetes	Sphingobacteriia	Sphingobacteriales	Chitinophagaceae	Flavisolibacter	Flavisolibacter rigui	4	2	1.41E-27	33	0	0	1	0	0	consumer	0.104936275	1	0.197323213	2.00E-05	0.000158664	1	1	1
7715336	Saccharibacillus	Saccharibacillus	bacterie	GENUS	Bacteria	Firmicutes	Bacilli	Bacillales	Paenibacillaceae	Saccharibacillus		4	2	1.48E-27	33	0	0	1	0	0	consumer	0.104936275	1	0.197323213	2.00E-05	0.000158664	1	1	1
7728833	Rudaea	Rudaea	bacterie	GENUS	Bacteria	Proteobacteria	Gammaproteobacteria	Xanthomonadales	Xanthomonadaceae	Rudaea		4	2	1.51E-27	33	0	0	1	0	0	consumer	0.104936275	1	0.197323213	2.00E-05	0.000158664	1	1	1
7731188	Variibacter gotjawalensis	Variibacter gotjawalensis	bacterie	SPECIES	Bacteria	Proteobacteria	Alphaproteobacteria	Rhizobiales	Bradyrhizobiaceae	Variibacter	Variibacter gotjawalensis	4	2021-05-02	0.25	33	0	0	1	0	1	symbiote	1.568334968	1	0.199070172	0.000667624	0.000160893	1	1	1
7735326	Tachysoma pellionellum	Tachysoma pellionellum	protiste	SPECIES	Chromista	Ciliophora	Hypotrichea	Oxytrichida	Oxytrichidae	Tachysoma	Tachysoma pellionellum	2	1	0	7	0	0	0	0	0	basal	0	0.110720033	0.03065232	4.16E-17	0.000158376	0	1	1
7737552	Vertagopus	Vertagopus	collembole	GENUS	Animalia	Arthropoda	Entognatha	Collembola	Isotomidae	Vertagopus		16	1	0	1	2	0	0	0	0	basal	0	2.46E-05	0.001292582	1.56E-17	0.000158376	1	1	0
7765355	Oligoflexus tunisiensis	Oligoflexus tunisiensis	bacterie	SPECIES	Bacteria	Proteobacteria	Oligoflexia	Oligoflexales	Oligoflexaceae	Oligoflexus	Oligoflexus tunisiensis	4	2	1.69E-27	33	0	0	1	0	0	consumer	0.104936275	1	0.197323213	2.00E-05	0.000158664	1	1	1
7765764	Sphingomonas changbaiensis	Sphingomonas changbaiensis	bacterie	SPECIES	Bacteria	Proteobacteria	Alphaproteobacteria	Sphingomonadales	Sphingomonadaceae	Sphingomonas	Sphingomonas changbaiensis	4	2	1.54E-27	33	0	0	1	0	0	consumer	0.104936275	1	0.197323213	2.00E-05	0.000158664	1	1	1
7779390	Phialina salinarum	Phialina salinarum	protiste	SPECIES	Chromista	Ciliophora	Gymnostomatea	Spathidiida	Trachelophyllidae	Phialina	Phialina salinarum	2	1	0	7	0	0	0	0	0	basal	0	0.110720033	0.03065232	4.16E-17	0.000158376	0	1	1
7784418	Anteholosticha gracilis	Anteholosticha gracilis	protiste	SPECIES	Chromista	Ciliophora	Hypotrichea	Urostylida	Holostichidae	Anteholosticha	Anteholosticha gracilis	2	1	0	7	0	0	0	0	0	basal	0	0.110720033	0.03065232	4.16E-17	0.000158376	0	1	1
7787742	Platyophrya	Platyophrya	protiste	GENUS	Chromista	Ciliophora	Colpodea	Cyrtolophosidida	Platyophryidae	Platyophrya		2	4.050587173	1.32E-27	7	0	0	7	0	0	consumer	0.317460317	0.110720033	0.065306983	0.004822931	0.000646694	0	1	1
7789319	Blepharisma	Blepharisma	protiste	GENUS	Chromista	Ciliophora	Heterotrichea	Heterotrichida	Spirostomidae	Blepharisma		2	1	0	7	0	0	0	0	0	basal	0	0.110720033	0.03065232	4.16E-17	0.000158376	0	1	1
7794229	Demequinaceae	Demequinaceae	bacterie	FAMILY	Bacteria	Actinobacteria		Actinomycetales	Demequinaceae			4	2	1.48E-27	33	0	0	1	0	0	consumer	0.104936275	1	0.197323213	2.00E-05	0.000158664	1	1	1
7807526	Bodo	Bodo	protiste	GENUS	Protozoa	Euglenozoa	Kinetoplastea	Eubodonida	Bodonaceae	Bodo		6	2.833333333	0.138888889	17	0	0	6	0	0	consumer	5.1875	0.437352299	0.095438045	0.007529005	0.000184907	0	1	1
7816034	Spathidiidae	Spathidiidae	protiste	FAMILY	Chromista	Ciliophora	Gymnostomatea	Spathidiida	Spathidiidae			2	1	0	7	0	0	0	0	0	basal	0	0.110720033	0.03065232	4.16E-17	0.000158376	0	1	1
7834375	Amphileptus	Amphileptus	protiste	GENUS	Chromista	Ciliophora	Gymnostomatea	Pleurostomatida	Amphileptidae	Amphileptus		2	1	0	7	0	0	0	0	0	basal	0	0.110720033	0.03065232	4.16E-17	0.000158376	0	1	1
7842856	Amplimerlinius	Amplimerlinius	nematode	GENUS	Animalia	Nematoda	Secernentea	Tylenchida	Telotylenchidae	Amplimerlinius		8	3	1.04E-26	9	1	0	0	54	0	parasite	31.41666667	0.156306836	0.067088706	0.023135476	0.000361437	0	1	1
7862147	Granulicella paludicola	Granulicella paludicola	bacterie	SPECIES	Bacteria	Acidobacteria		Acidobacteriales	Acidobacteriaceae	Granulicella	Granulicella paludicola	4	2	1.48E-27	33	0	0	1	0	0	consumer	0.104936275	1	0.197323213	2.00E-05	0.000158664	1	1	1
7866880	Euplotes balteatus	Euplotes balteatus	protiste	SPECIES	Chromista	Ciliophora	Hypotrichea	Euplotida	Euplotidae	Euplotes	Euplotes balteatus	2	1	0	7	0	0	0	0	0	basal	0	0.110720033	0.03065232	4.16E-17	0.000158376	0	1	1
7870834	Archaeorhizomyces finlayi	Archaeorhizomyces finlayi	fungi	SPECIES	Fungi	Ascomycota	Archaeorhizomycetes	Archaeorhizomycetales	Archaeorhizomycetaceae	Archaeorhizomyces	Archaeorhizomyces finlayi	9	2	8.20E-28	22	0	0	1	0	0	consumer	0.126494322	0.30879278	0.078076501	2.00E-05	0.000158664	1	1	1
7891174	Amphileptidae	Amphileptidae	protiste	FAMILY	Chromista	Ciliophora	Gymnostomatea	Pleurostomatida	Amphileptidae			2	1	0	7	0	0	0	0	0	basal	0	0.110720033	0.03065232	4.16E-17	0.000158376	0	1	1
7891973	Kineosporia	Kineosporia	bacterie	GENUS	Bacteria	Actinobacteria		Actinomycetales	Kineosporiaceae	Kineosporia		4	2	1.54E-27	33	0	0	1	0	0	consumer	0.104936275	1	0.197323213	2.00E-05	0.000158664	1	1	1
7894139	Sphingorhabdus	Sphingorhabdus	bacterie	GENUS	Bacteria	Proteobacteria	Alphaproteobacteria	Sphingomonadales	Sphingomonadaceae	Sphingorhabdus		4	2	1.28E-27	33	0	0	1	0	0	consumer	0.104936275	1	0.197323213	2.00E-05	0.000158664	1	1	1
7897345	Tetrahymena	Tetrahymena	protiste	GENUS	Chromista	Ciliophora	Oligohymenophorea	Hymenostomatida	Tetrahymenidae	Tetrahymena		2	1	0	7	0	0	0	0	0	basal	0	0.110720033	0.03065232	4.16E-17	0.000158376	0	1	1
7902508	Pseudochilodonopsis	Pseudochilodonopsis	protiste	GENUS	Chromista	Ciliophora	Cyrtophoria	Cyrtophorida	Chilodonellidae	Pseudochilodonopsis		2	1	0	7	0	0	0	0	0	basal	0	0.110720033	0.03065232	4.16E-17	0.000158376	1	1	1
7913878	Fistulifera	Fistulifera	algue	GENUS	Chromista	Ochrophyta	Bacillariophyceae	Naviculales	Naviculaceae	Fistulifera		16	2	7.89E-27	0	0	0	1	0	0	consumer	0	1.04E-18	0.000192203	6.49E-07	0.000158919	1	0	0
7917666	Terrimonas arctica	Terrimonas arctica	bacterie	SPECIES	Bacteria	Bacteroidetes	Sphingobacteriia	Sphingobacteriales	Chitinophagaceae	Terrimonas	Terrimonas arctica	4	2	1.54E-27	33	0	0	1	0	0	consumer	0.104936275	1	0.197323213	2.00E-05	0.000158664	1	1	1
7940377	Thiohalospira	Thiohalospira	bacterie	GENUS	Bacteria	Proteobacteria	Gammaproteobacteria	Chromatiales	Ectothiorhodospiraceae	Thiohalospira		4	2	1.48E-27	33	0	0	1	0	0	consumer	0.104936275	1	0.197323213	2.00E-05	0.000158664	1	1	1
7940383	Vorticella campanula	Vorticella campanula	protiste	SPECIES	Chromista	Ciliophora	Oligohymenophorea	Peritrichida	Vorticellidae	Vorticella	Vorticella campanula	2	1	0	7	0	0	0	0	0	basal	0	0.110720033	0.03065232	4.16E-17	0.000158376	0	1	1
7945561	Staphylococcus	Staphylococcus	bacterie	GENUS	Bacteria	Firmicutes	Bacilli	Bacillales	Staphylococcaceae	Staphylococcus		4	2	1.48E-27	33	0	0	1	0	0	consumer	0.104936275	1	0.197323213	2.00E-05	0.000158664	1	1	1
7951037	Ohtaekwangia	Ohtaekwangia	bacterie	GENUS	Bacteria	Bacteroidetes				Ohtaekwangia		4	2	1.51E-27	33	0	0	1	0	0	consumer	0.104936275	1	0.197323213	2.00E-05	0.000158664	1	1	1
7957501	Dileptus microstoma	Dileptus microstoma	protiste	SPECIES	Chromista	Ciliophora	Litostomatea	Dileptida	Dileptidae	Dileptus	Dileptus microstoma	2	1	0	7	0	0	0	0	0	basal	0	0.110720033	0.03065232	4.16E-17	0.000158376	0	1	1
7958515	Lacrymariidae	Lacrymariidae	protiste	FAMILY	Chromista	Ciliophora	Gymnostomatea	Spathidiida	Lacrymariidae			2	1	0	7	0	0	0	0	0	basal	0	0.110720033	0.03065232	4.16E-17	0.000158376	0	1	1
7960295	Pseudoplatyophrya nana	Pseudoplatyophrya nana	protiste	SPECIES	Chromista	Ciliophora	Colpodea	Grossglockneriida	Grossglockneriidae	Pseudoplatyophrya	Pseudoplatyophrya nana	7	3.030726518	0.45251941	7	0	0	161	0	0	consumer	133.0674603	0.110720033	0.159589128	0.109941726	0.003881293	0	1	1
7960801	Aggregicoccus edonensis	Aggregicoccus edonensis	bacterie	SPECIES	Bacteria	Proteobacteria	Deltaproteobacteria	Myxococcales	Myxococcaceae	Aggregicoccus	Aggregicoccus edonensis	4	2	1.34E-27	33	0	0	1	0	0	consumer	0.104936275	1	0.197323213	2.00E-05	0.000158664	1	1	1
7966900	Cyphellophora sessilis	Cyphellophora sessilis	fungi	SPECIES	Fungi	Ascomycota	Eurotiomycetes	Chaetothyriales	Cyphellophoraceae	Cyphellophora	Cyphellophora sessilis	9	2	7.70E-28	22	0	0	1	0	0	consumer	0.126494322	0.30879278	0.078076501	2.00E-05	0.000158664	1	1	1
7989755	Fuscheria	Fuscheria	protiste	GENUS	Chromista	Ciliophora	Gymnostomatea	Haptorida	Fuscheriidae	Fuscheria		2	1	0	7	0	0	0	0	0	basal	0	0.110720033	0.03065232	4.16E-17	0.000158376	0	1	1
8001169	Woronina pythii	Woronina pythii	protiste	SPECIES	Chromista	Cercozoa	Phytomyxea	Plasmodiophorida	Plasmodiophoridae	Woronina	Woronina pythii	2	3.93937095	0.003675882	3	0	0	0	2	0	parasite	0	0.04247265	0.015913846	0.000293318	0.008632312	1	1	1
8002263	Georgfuchsia toluolica	Georgfuchsia toluolica	bacterie	SPECIES	Bacteria	Proteobacteria	Betaproteobacteria	Rhodocyclales	Rhodocyclaceae	Georgfuchsia	Georgfuchsia toluolica	4	2	1.34E-27	33	0	0	1	0	0	consumer	0.104936275	1	0.197323213	2.00E-05	0.000158664	1	1	1
8003630	Rhizophagus intraradices	Rhizophagus intraradices	fungi	SPECIES	Fungi	Glomeromycota	Glomeromycetes	Glomerales	Glomeraceae	Rhizophagus	Rhizophagus intraradices	9	1	0	21	0	0	0	0	0	basal	0	0.303651547	0.064017976	1.29E-16	0.000158376	1	1	1
8005235	Chitinophaga oryziterrae	Chitinophaga oryziterrae	bacterie	SPECIES	Bacteria	Bacteroidetes	Sphingobacteriia	Sphingobacteriales	Chitinophagaceae	Chitinophaga	Chitinophaga oryziterrae	4	2	1.51E-27	33	0	0	1	0	0	consumer	0.104936275	1	0.197323213	2.00E-05	0.000158664	1	1	1
8011702	Athous	Athous	insecte	GENUS	Animalia					Athous		16	3	2.35E-26	0	0	0	13	0	0	consumer	0	0	0.005998775	0.005583122	0.000203708	1	1	0
8011754	Ferrimicrobium	Ferrimicrobium	bacterie	GENUS	Bacteria	Actinobacteria	Actinobacteria	Acidimicrobiales	Acidimicrobiaceae	Ferrimicrobium		4	2	1.51E-27	33	0	0	1	0	0	consumer	0.104936275	1	0.197323213	2.00E-05	0.000158664	1	1	1
8018537	Mycobacterium	Mycobacterium	bacterie	GENUS	Bacteria	Actinobacteria		Actinomycetales	Mycobacteriaceae	Mycobacterium		4	2	1.41E-27	33	0	0	1	0	0	consumer	0.104936275	1	0.197323213	2.00E-05	0.000158664	1	1	1
8041250	Lacrymaria marina	Lacrymaria marina	protiste	SPECIES	Chromista	Ciliophora	Gymnostomatea	Spathidiida	Lacrymariidae	Lacrymaria	Lacrymaria marina	2	1	0	7	0	0	0	0	0	basal	0	0.110720033	0.03065232	4.16E-17	0.000158376	0	1	1
8059437	Methanomassiliicoccus	Methanomassiliicoccus	archae	GENUS	Archaea	Euryarchaeota	Thermoplasmata	Methanomassiliicoccales	Methanomassiliicoccaceae	Methanomassiliicoccus		6	2	4.39E-26	27	0	0	1	0	0	consumer	1.2997151	0.654637193	0.134577002	2.00E-05	0.000158664	1	1	1
8065748	Codosiga	Codosiga	protiste	GENUS	Protozoa	Choanozoa	Choanoflagellatea	Choanoflagellida	Codosigidae	Codosiga		2	1	0	9	0	0	0	0	0	basal	0	0.249580634	0.054587011	5.20E-17	0.000158376	0	1	1
8066383	Actinoallomurus	Actinoallomurus	bacterie	GENUS	Bacteria	Actinobacteria		Actinomycetales	Thermomonosporaceae	Actinoallomurus		4	2	1.62E-27	33	0	0	1	0	0	consumer	0.104936275	1	0.197323213	2.00E-05	0.000158664	1	1	1
8072867	Platyophrya vorax	Platyophrya vorax	protiste	SPECIES	Chromista	Ciliophora	Colpodea	Cyrtolophosidida	Platyophryidae	Platyophrya	Platyophrya vorax	1	3.036003165	0.168716378	7	0	0	517	0	0	consumer	135.8452381	0.110720033	0.739715318	0.913719115	0.005436656	0	1	1
8079935	Nitrososphaera	Nitrososphaera	archae	GENUS	Archaea	Thaumarchaeota	??	Nitrososphaerales	Nitrososphaeraceae	Nitrososphaera		6	2	4.38E-26	27	0	0	1	0	0	consumer	1.2997151	0.654637193	0.134577002	2.00E-05	0.000158664	1	1	1
8084084	Cultellothrix lionotiformis	Cultellothrix lionotiformis	protiste	SPECIES	Chromista	Ciliophora	Gymnostomatea	Spathidiida	Arcuospathidiidae	Cultellothrix	Cultellothrix lionotiformis	2	1	0	7	0	0	0	0	0	basal	0	0.110720033	0.03065232	4.16E-17	0.000158376	0	1	1
8090887	Anteholosticha monilata	Anteholosticha monilata	protiste	SPECIES	Chromista	Ciliophora	Hypotrichea	Urostylida	Holostichidae	Anteholosticha	Anteholosticha monilata	2	1	0	7	0	0	0	0	0	basal	0	0.110720033	0.03065232	4.16E-17	0.000158376	0	1	1
8098413	Bryometopus pseudochilodon	Bryometopus pseudochilodon	protiste	SPECIES	Chromista	Ciliophora	Colpodea	Bryometopida	Bryometopidae	Bryometopus	Bryometopus pseudochilodon	5	3.068603127	0.04100103	7	0	0	355	0	0	consumer	0.317460317	0.110720033	0.640783756	0.802712897	0.002100003	0	1	1
8108604	Bryometopus sphagni	Bryometopus sphagni	protiste	SPECIES	Chromista	Ciliophora	Colpodea	Bryometopida	Bryometopidae	Bryometopus	Bryometopus sphagni	5	3.003913844	0.222695253	7	0	0	419	0	0	consumer	0.317460317	0.110720033	0.718740174	0.819009542	0.031930508	0	1	1
8118209	Bresslaua vorax	Bresslaua vorax	protiste	SPECIES	Chromista	Ciliophora	Colpodea	Colpodida	Colpodidae	Bresslaua	Bresslaua vorax	1	2.992961066	0.284032658	7	0	0	581	0	0	consumer	135.8452381	0.110720033	0.817671736	0.93001576	0.035267161	0	1	1
8123002	Aquihabitans daechungensis	Aquihabitans daechungensis	bacterie	SPECIES	Bacteria	Actinobacteria	Acidimicrobiia	Acidimicrobiales	Lamiaceae	Aquihabitans	Aquihabitans daechungensis	4	2	1.41E-27	33	0	0	1	0	0	consumer	0.104936275	1	0.197323213	2.00E-05	0.000158664	1	1	1
8132662	Solitalea	Solitalea	bacterie	GENUS	Bacteria	Bacteroidetes	Sphingobacteriia	Sphingobacteriales	Sphingobacteriaceae	Solitalea		4	2	1.28E-27	33	0	0	1	0	0	consumer	0.104936275	1	0.197323213	2.00E-05	0.000158664	1	1	1
8136143	Colpoda	Colpoda	protiste	GENUS	Chromista	Ciliophora	Colpodea	Colpodida	Colpodidae	Colpoda		2	4.050587173	1.28E-27	7	0	0	7	0	0	consumer	0.317460317	0.110720033	0.065306983	0.004822931	0.000646694	0	1	1
8139865	Archaeorhizomyces borealis	Archaeorhizomyces borealis	fungi	SPECIES	Fungi	Ascomycota	Archaeorhizomycetes	Archaeorhizomycetales	Archaeorhizomycetaceae	Archaeorhizomyces	Archaeorhizomyces borealis	9	2	6.30E-28	22	0	0	1	0	0	consumer	0.126494322	0.30879278	0.078076501	2.00E-05	0.000158664	1	1	1
8142015	Fridericia connata	Fridericia connata	annelide	SPECIES	Animalia	Annelida	Clitellata	Enchytraeida	Enchytraeidae	Fridericia	Fridericia connata	2	2	2.59E-27	6	0	0	1	0	0	consumer	0	0.075753539	0.02208878	6.66E-06	0.000158472	0	0	1
8161409	Lumbricus friendi	Lumbricus friendi	annelide	SPECIES	Animalia	Annelida	Clitellata	Crassiclitellata	Lumbricidae	Lumbricus	Lumbricus friendi	16	2	3.08E-28	0	0	0	1	0	0	consumer	0	1.04E-18	0.012116643	2.00E-05	0.000158664	1	1	1
8161533	Vorticellidae	Vorticellidae	protiste	FAMILY	Chromista	Ciliophora	Oligohymenophorea	Peritrichida	Vorticellidae			2	1	0	7	0	0	0	0	0	basal	0	0.110720033	0.03065232	4.16E-17	0.000158376	0	1	1
8167254	Anteholosticha	Anteholosticha	protiste	GENUS	Chromista	Ciliophora	Hypotrichea	Urostylida	Holostichidae	Anteholosticha		2	1	0	7	0	0	0	0	0	basal	0	0.110720033	0.03065232	4.16E-17	0.000158376	0	1	1
8171593	Tomentella	Tomentella	fungi	GENUS	Fungi	Basidiomycota	Agaricomycetes	Thelephorales	Thelephoraceae	Tomentella		9	3	1.33E-26	21	0	0	0	0	8	symbiote	8.828070175	0.303651547	0.069768498	0.005160182	0.000199427	1	1	1
8232225	Caulobacter profundus	Caulobacter profundus	bacterie	SPECIES	Bacteria	Proteobacteria	Alphaproteobacteria	Caulobacterales	Caulobacteraceae	Caulobacter	Caulobacter profunda	4	2	1.51E-27	33	0	0	1	0	0	consumer	0.104936275	1	0.197323213	2.00E-05	0.000158664	1	1	1
8236668	Cyrtolophosididae	Cyrtolophosididae	protiste	FAMILY	Chromista	Ciliophora	Colpodea	Cyrtolophosidida	Cyrtolophosididae			2	4.050587173	1.15E-27	7	0	0	7	0	0	consumer	0.317460317	0.110720033	0.065306983	0.004822931	0.000646694	0	1	1
8246938	Cultellothrix coemeterii	Cultellothrix coemeterii	protiste	SPECIES	Chromista	Ciliophora	Gymnostomatea	Spathidiida	Arcuospathidiidae	Cultellothrix	Cultellothrix coemeterii	2	1	0	7	0	0	0	0	0	basal	0	0.110720033	0.03065232	4.16E-17	0.000158376	0	1	1
8254023	Anoplophrya marylandensis	Anoplophrya marylandensis	protiste	SPECIES	Chromista	Ciliophora	Oligohymenophorea	Astomatida	Anoplophryidae	Anoplophrya	Anoplophrya marylandensis	2	3	2.30E-26	7	0	0	0	2	0	parasite	6	0.110720033	0.031460243	0.000550878	0.000224266	1	1	1
8255496	Pedobacter luteus	Pedobacter luteus	bacterie	SPECIES	Bacteria	Bacteroidetes	Sphingobacteriia	Sphingobacteriales	Sphingobacteriaceae	Pedobacter	Pedobacter luteus	4	2	1.48E-27	33	0	0	1	0	0	consumer	0.104936275	1	0.197323213	2.00E-05	0.000158664	1	1	1
8255906	Heterophrys	Heterophrys	protiste	GENUS	Chromista	Bigyra	Labyrinthulea	Piroplasmida	Heterophyridae	Heterophrys		2	1	0	3	0	0	0	0	0	basal	0	0.04247265	0.013520077	1.56E-17	0.000158376	0	1	1
8258121	Roseiarcus fermentans	Roseiarcus fermentans	bacterie	SPECIES	Bacteria	Proteobacteria	Alphaproteobacteria	Rhizobiales	Roseiarcaceae	Roseiarcus	Roseiarcus fermentans	4	2021-05-02	0.25	33	0	0	1	0	1	symbiote	1.568334968	1	0.199070172	0.000667624	0.000160893	1	1	1
8265293	Achaeta affinis	Achaeta affinis	annelide	SPECIES	Animalia	Annelida	Clitellata	Enchytraeida	Enchytraeidae	Achaeta	Achaeta affinis	2	2	2.24E-27	6	0	0	1	0	0	consumer	0	0.151507078	0.044177555	1.33E-05	0.000158568	0	1	1
8267652	Paratylenchus microdorus	Paratylenchus microdorus	nematode	SPECIES	Animalia	Nematoda	Secernentea	Rhabditida		Paratylenchus	Paratylenchus microdorus	2	1	0	9	1	0	0	0	0	basal	0	0.156306836	0.041755084	6.24E-17	0.000158376	0	1	1
8282501	Tuber	Tuber	fungi	GENUS	Fungi	Ascomycota	Pezizomycetes	Pezizales	Tuberaceae	Tuber		9	3	1.60E-29	22	0	0	0	0	1	symbiote	0.894736842	0.30879278	0.066715897	0.000645696	0.000162811	1	1	1
8286767	Rudaea cellulosilytica	Rudaea cellulosilytica	bacterie	SPECIES	Bacteria	Proteobacteria	Gammaproteobacteria	Xanthomonadales	Xanthomonadaceae	Rudaea	Rudaea cellulosilytica	4	2	1.41E-27	33	0	0	1	0	0	consumer	0.104936275	1	0.197323213	2.00E-05	0.000158664	1	1	1
8292626	Bdellovibrio exovorus	Bdellovibrio exovorus	bacterie	SPECIES	Bacteria	Proteobacteria	Deltaproteobacteria	Bdellovibrionales	Bdellovibrionaceae	Bdellovibrio	Bdellovibrio exovorus	4	2	1.48E-27	33	0	0	1	0	0	consumer	0.104936275	1	0.197323213	2.00E-05	0.000158664	1	1	1
8294946	Homalogastra setosa	Homalogastra setosa	protiste	SPECIES	Chromista	Ciliophora	Oligohymenophorea	Hymenostomatida	Uronematidae	Homalogastra	Homalogastra setosa	5	3.049132948	0.022152427	7	0	0	346	0	0	consumer	0	0.110720033	0.604551489	0.795734386	0.001596141	0	1	1
8299209	Vaucheria terrestris	Vaucheria terrestris	algue	SPECIES	Chromista	Ochrophyta	Xanthophyceae	Vaucheriales	Vaucheriaceae	Vaucheria	Vaucheria terrestris	16	2	7.42E-27	0	0	0	1	0	0	consumer	0	1.04E-18	0.000192203	6.49E-07	0.000158919	1	0	0
8312129	Mayamaea	Mayamaea	algue	GENUS	Chromista	Ochrophyta	Bacillariophyceae	Naviculales	Naviculaceae	Mayamaea		16	2	7.81E-27	0	0	0	1	0	0	consumer	0	1.04E-18	0.000192203	6.49E-07	0.000158919	1	0	0
8317892	Rhizomicrobium	Rhizomicrobium	bacterie	GENUS	Bacteria	Proteobacteria	Alphaproteobacteria			Rhizomicrobium		4	2	1.58E-27	33	0	0	1	0	0	consumer	0.104936275	1	0.197323213	2.00E-05	0.000158664	1	1	1
8319670	Tepidisphaera mucosa	Tepidisphaera mucosa	bacterie	SPECIES	Bacteria	Planctomycetes	Phycisphaerae	Tepidisphaerales	Tepidisphaeraceae	Tepidisphaera	Tepidisphaera mucosa	4	2	1.41E-27	33	0	0	1	0	0	consumer	0.104936275	1	0.197323213	2.00E-05	0.000158664	1	1	1
8332724	Protaspis	Protaspis	protiste	GENUS	Chromista	Myzozoa	Dinophyceae	Desmomastigales	Protaspidaceae	Protaspis		2	1	0	3	0	0	0	0	0	basal	0	0.04247265	0.013520077	1.56E-17	0.000158376	0	1	1
8353847	Sediminibacterium	Sediminibacterium	bacterie	GENUS	Bacteria	Bacteroidetes	Sphingobacteriia	Sphingobacteriales	Chitinophagaceae	Sediminibacterium		4	2	1.65E-27	33	0	0	1	0	0	consumer	0.104936275	1	0.197323213	2.00E-05	0.000158664	1	1	1
8354269	Phaselicystis	Phaselicystis	bacterie	GENUS	Bacteria	Proteobacteria	Deltaproteobacteria	Myxococcales	Phaselicystidaceae	Phaselicystis		4	2	1.48E-27	33	0	0	1	0	0	consumer	0.104936275	1	0.197323213	2.00E-05	0.000158664	1	1	1
8360084	Mykophagophrys terricola	Mykophagophrys terricola	protiste	SPECIES	Chromista	Ciliophora	Colpodea	Grossglockneriida	Grossglockneriidae	Mykophagophrys	Mykophagophrys terricola	7	3.030726518	0.45251941	7	0	0	161	0	0	consumer	133.0674603	0.110720033	0.159589128	0.109941726	0.003881293	0	1	1
8369786	Hygrocybe reidii	Hygrocybe reidii	fungi	SPECIES	Fungi	Basidiomycota	Agaricomycetes	Agaricales	Hygrophoraceae	Hygrocybe	Hygrocybe reidii	9	2	1.62E-27	21	0	0	1	0	0	consumer	0.098716544	0.303651547	0.076134619	2.00E-05	0.000158664	1	1	1
8370031	Gaiella occulta	Gaiella occulta	bacterie	SPECIES	Bacteria	Actinobacteria		Gaiellales	Gaiellaceae	Gaiella	Gaiella occulta	4	2	1.34E-27	33	0	0	1	0	0	consumer	0.104936275	1	0.197323213	2.00E-05	0.000158664	1	1	1
8374779	Euplotes trisulcatus	Euplotes trisulcatus	protiste	SPECIES	Chromista	Ciliophora	Hypotrichea	Euplotida	Euplotidae	Euplotes	Euplotes trisulcatus	2	1	0	7	0	0	0	0	0	basal	0	0.110720033	0.03065232	4.16E-17	0.000158376	0	1	1
8380316	Caudiholosticha	Caudiholosticha	protiste	GENUS	Chromista	Ciliophora	Hypotrichea	Urostylida	Holostichidae	Caudiholosticha		2	1	0	7	0	0	0	0	0	basal	0	0.110720033	0.03065232	4.16E-17	0.000158376	0	1	1
8387843	Epispathidium	Epispathidium	protiste	GENUS	Chromista	Ciliophora	Gymnostomatea	Spathidiida	Spathidiidae	Epispathidium		2	1	0	7	0	0	0	0	0	basal	0	0.110720033	0.03065232	4.16E-17	0.000158376	0	1	1
8391327	Achaeta bifollicula	Achaeta bifollicula	annelide	SPECIES	Animalia	Annelida	Clitellata	Enchytraeida	Enchytraeidae	Achaeta	Achaeta bifollicula	2	2	2.41E-27	6	0	0	1	0	0	consumer	0	0.151507078	0.044177555	1.33E-05	0.000158568	0	1	1
8392425	Steroidobacter	Steroidobacter	bacterie	GENUS	Bacteria	Proteobacteria	Gammaproteobacteria	Xanthomonadales	Sinobacteraceae	Steroidobacter		4	2	1.54E-27	33	0	0	1	0	0	consumer	0.104936275	1	0.197323213	2.00E-05	0.000158664	1	1	1
8408880	Thiobacillus	Thiobacillus	bacterie	GENUS	Bacteria	Proteobacteria	Betaproteobacteria	Hydrogenophilales	Hydrogenophilaceae	Thiobacillus		4	2	1.51E-27	33	0	0	1	0	0	consumer	0.104936275	1	0.197323213	2.00E-05	0.000158664	1	1	1
8410027	Euplotes	Euplotes	protiste	GENUS	Chromista	Ciliophora	Hypotrichea	Euplotida	Euplotidae	Euplotes		2	1	0	7	0	0	0	0	0	basal	0	0.110720033	0.03065232	4.16E-17	0.000158376	0	1	1
8420648	Monosiga ovata	Monosiga ovata	protiste	SPECIES	Protozoa	Choanozoa	Choanoflagellatea	Choanoflagellida	Codosigidae	Monosiga	Monosiga ovata	2	1	0	9	0	0	0	0	0	basal	0	0.249580634	0.054587011	5.20E-17	0.000158376	0	1	1
8630017	Cedrus	Cedrus	plantes	GENUS	Plantae	Tracheophyta	Pinopsida	Pinales	Pinaceae	Cedrus		11	2	1.13E-26	9	18	4	1	0	0	consumer	0.906906907	0.186950682	0.056636647	1.95E-06	0.000160004	1	1	1
8657939	Acrospermum gramineum	Acrospermum gramineum	fungi	SPECIES	Fungi	Ascomycota	Dothideomycetes	Acrospermales	Acrospermaceae	Acrospermum	Acrospermum graminum	9	3	3.46E-26	22	0	0	0	5	0	parasite	6.270695971	0.30879278	0.069462307	0.003223972	0.000183485	1	1	1
8750602	Achaeta unibulba	Achaeta unibulba	annelide	SPECIES	Animalia	Annelida	Clitellata	Enchytraeida	Enchytraeidae	Achaeta	Achaeta unibulba	2	2	2.41E-27	6	0	0	1	0	0	consumer	0	0.151507078	0.044177555	1.33E-05	0.000158568	0	1	1
8766080	Peziza	Peziza	fungi	GENUS	Fungi	Ascomycota	Pezizomycetes	Pezizales	Pezizaceae	Peziza		9	3	1.26E-26	22	0	0	0	0	8	symbiote	8.828070175	0.30879278	0.07171038	0.005160182	0.000199427	1	1	1
8867112	Ferruginibacter paludis	Ferruginibacter paludis	bacterie	SPECIES	Bacteria	Bacteroidetes	Sphingobacteriia	Sphingobacteriales	Chitinophagaceae	Ferruginibacter	Ferruginibacter paludis	4	2	1.51E-27	33	0	0	1	0	0	consumer	0.104936275	1	0.197323213	2.00E-05	0.000158664	1	1	1
8876572	Fridericia tuberosa	Fridericia tuberosa	annelide	SPECIES	Animalia	Annelida	Clitellata	Enchytraeida	Enchytraeidae	Fridericia	Fridericia tuberosa	2	2	2.32E-27	6	0	0	1	0	0	consumer	0	0.075753539	0.02208878	6.66E-06	0.000158472	0	0	1
8886828	Edaphobacter dinghuensis	Edaphobacter dinghuensis	bacterie	SPECIES	Bacteria	Acidobacteria		Acidobacteriales	Acidobacteriaceae	Edaphobacter	Edaphobacter dinghuensis	4	2	1.28E-27	33	0	0	1	0	0	consumer	0.104936275	1	0.197323213	2.00E-05	0.000158664	1	1	1
8891999	Friesea grisea	Friesea grisea	collembole	SPECIES	Animalia	Arthropoda	Entognatha	Collembola	Neanuridae	Friesea	Friesea grisea	16	1	0	1	2	0	0	0	0	basal	0	1.23E-05	0.000646292	1.56E-17	0.000158376	1	0	0
8922158	Chamaedrilus aff. sphagnetorum C SM-2014	Chamaedrilus aff. sphagnetorum C SM-2014	annelide	SPECIES	Animalia	Annelida	Clitellata	Enchytraeida	Enchytraeidae	Chamaedrilus	Chamaedrilus sphagnetorum	2	2	2.41E-27	6	0	0	1	0	0	consumer	0	0.075753539	0.02208878	6.66E-06	0.000158472	0	1	0
8933195	Aetherobacter	Aetherobacter	bacterie	GENUS	Bacteria	Proteobacteria	Deltaproteobacteria	Myxococcales	Polyangiaceae	Aetherobacter		4	2	1.65E-27	33	0	0	1	0	0	consumer	0.104936275	1	0.197323213	2.00E-05	0.000158664	1	1	1
8951948	Orciraptor agilis	Orciraptor agilis	protiste	SPECIES	Chromista	Cercozoa	Sarcomonadea	Glissomonadida	Viridiraptoridae	Orciraptor	Orciraptor agilis	2	1	0	3	0	0	0	0	0	basal	0	0.04247265	0.013520077	1.56E-17	0.000158376	0	1	1
9044526	Acrospermum	Acrospermum	fungi	GENUS	Fungi	Ascomycota	Dothideomycetes	Acrospermales	Acrospermaceae	Acrospermum		9	1	0	22	0	0	0	0	0	basal	0	0.30879278	0.065959858	1.12E-16	0.000158376	1	1	1
9053167	Fridericia sylvatica	Fridericia sylvatica	annelide	SPECIES	Animalia	Annelida	Clitellata	Enchytraeida	Enchytraeidae	Fridericia	Fridericia sylvatica	2	2	2.68E-27	6	0	0	1	0	0	consumer	0	0.075753539	0.02208878	6.66E-06	0.000158472	0	0	1
9206251	Helianthus annuus	Helianthus annuus	plantes	SPECIES	Plantae	Tracheophyta	Magnoliopsida	Asterales	Asteraceae	Helianthus	Helianthus annuus	11	2	7.34E-28	12	20	0	1	0	0	consumer	1.16299665	0.186704015	0.055142353	1.95E-06	0.000160004	1	1	1
9221087	Achillea millefolium	Achillea millefolium	plantes	SPECIES	Plantae	Tracheophyta	Magnoliopsida	Asterales	Asteraceae	Achillea	Achillea millefolium	11	2	1.66E-28	12	21	0	1	0	0	consumer	1.36299665	0.186883052	0.055223104	1.95E-06	0.000160004	1	1	1
9226775	Occallatibacter riparius	Occallatibacter riparius	bacterie	SPECIES	Bacteria	Acidobacteria	Acidobacteriia	Acidobacteriales	Acidobacteriaceae	Occallatibacter	Occallatibacter riparius	4	2	1.69E-27	33	0	0	1	0	0	consumer	0.104936275	1	0.197323213	2.00E-05	0.000158664	1	1	1
9320751	Cephaloticoccus	Cephaloticoccus	bacterie	GENUS	Bacteria	Verrucomicrobia	Opitutae	Opitutales	Opitutaceae	Cephaloticoccus		4	2	1.62E-27	33	0	0	1	0	0	consumer	0.104936275	1	0.197323213	2.00E-05	0.000158664	1	1	1
9330269	Altererythrobacter buctense	Altererythrobacter buctense	bacterie	SPECIES	Bacteria	Proteobacteria	Alphaproteobacteria	Sphingomonadales	Erythrobacteraceae	Altererythrobacter	Altererythrobacter buctensis	4	2	1.28E-27	33	0	0	1	0	0	consumer	0.104936275	1	0.197323213	2.00E-05	0.000158664	1	1	1
9345269	Vorticellides	Vorticellides	protiste	GENUS	Chromista	Ciliophora	Oligohymenophorea	Peritrichida	Vorticellidae	Vorticellides		2	1	0	7	0	0	0	0	0	basal	0	0.110720033	0.03065232	4.16E-17	0.000158376	0	1	1
9375673	Sclerostagonospora	Sclerostagonospora	fungi	GENUS	Fungi	Ascomycota	Dothideomycetes	Pleosporales	Phaeosphaeriaceae	Sclerostagonospora		9	2	5.44E-28	22	0	0	1	0	0	consumer	0.126494322	0.30879278	0.078076501	2.00E-05	0.000158664	1	1	1
9395544	Rubrobacter	Rubrobacter	bacterie	GENUS	Bacteria	Actinobacteria		Rubrobacterales	Rubrobacteraceae	Rubrobacter		4	2	1.51E-27	33	0	0	1	0	0	consumer	0.104936275	1	0.197323213	2.00E-05	0.000158664	1	1	1
9397538	Viridiraptoridae	Viridiraptoridae	protiste	FAMILY	Chromista	Cercozoa	Sarcomonadea	Glissomonadida	Viridiraptoridae			6	3.092592593	0.068587106	3	0	0	18	0	0	consumer	0	0.04247265	0.019135943	0.007342982	0.000361958	0	1	1
9405333	Sediminibacterium aquarii	Sediminibacterium aquarii	bacterie	SPECIES	Bacteria	Bacteroidetes	Sphingobacteriia	Sphingobacteriales	Chitinophagaceae	Sediminibacterium	Sediminibacterium aquarii	4	2	1.44E-27	33	0	0	1	0	0	consumer	0.104936275	1	0.197323213	2.00E-05	0.000158664	1	1	1
9407921	Actinomyces	Actinomyces	bacterie	GENUS	Bacteria	Actinobacteria		Actinomycetales	Actinomycetaceae	Actinomyces		4	2	1.44E-27	33	0	0	1	0	0	consumer	0.104936275	1	0.197323213	2.00E-05	0.000158664	1	1	1
9417901	Terracidiphilus gabretensis	Terracidiphilus gabretensis	bacterie	SPECIES	Bacteria	Acidobacteria	Acidobacteriia	Acidobacteriales	Acidobacteriaceae	Terracidiphilus	Terracidiphilus gabretensis	4	2	1.65E-27	33	0	0	1	0	0	consumer	0.104936275	1	0.197323213	2.00E-05	0.000158664	1	1	1
9422198	Pseudaphelenchus	Pseudaphelenchus	nematode	GENUS	Animalia	Nematoda	Secernentea	Aphelenchida	Aphelenchoididae	Pseudaphelenchus		7	2.984369216	0.423661486	9	1	0	154	0	0	consumer	209.75	0.156306836	0.136037229	0.105118795	0.003392974	0	1	1
9426362	Allovahlkampfia	Allovahlkampfia	protiste	GENUS	Protozoa	Amoebozoa	Lobosa	Amoebida	Vahlkampfiidae	Allovahlkampfia		6	3	6.94E-26	6	0	0	5	0	0	consumer	0	0.151507078	0.041751044	0.007527707	0.000183822	0	1	1
9430745	Chamaedrilus aff. glandulosus A SM-2014	Chamaedrilus aff. glandulosus A SM-2014	annelide	SPECIES	Animalia	Annelida	Clitellata	Enchytraeida	Enchytraeidae	Chamaedrilus	Chamaedrilus glandulosus	2	2	2.50E-27	6	0	0	1	0	0	consumer	0	0.075753539	0.02208878	6.66E-06	0.000158472	0	1	0
9467085	Mucor	Mucor	fungi	GENUS	Fungi	Zygomycota	Mucoromycetes	Mucorales	Mucoraceae	Mucor		9	2	1.54E-27	21	0	0	1	0	0	consumer	0.098716544	0.303651547	0.076134619	2.00E-05	0.000158664	1	1	1
9473002	Euduboscquella	Euduboscquella	algue	GENUS	Chromista	Myzozoa	Dinophyceae	Syndiniales	Duboscquellaceae	Euduboscquella		16	1	0	0	0	0	0	0	0	unknown	0	1.04E-18	0.001746959	5.98E-18	0.000158376	1	0	0
9521120	Panacibacter ginsenosidivorans	Panacibacter ginsenosidivorans	bacterie	SPECIES	Bacteria	Bacteroidetes	Chitinophagia	Chitinophagales	Chitinophagaceae	Panacibacter	Panacibacter ginsenosidivorans	4	2	1.62E-27	33	0	0	1	0	0	consumer	0.104936275	1	0.197323213	2.00E-05	0.000158664	1	1	1
9571613	Phenylobacterium	Phenylobacterium	bacterie	GENUS	Bacteria	Proteobacteria	Alphaproteobacteria	Caulobacterales	Caulobacteraceae	Phenylobacterium		4	2	1.69E-27	33	0	0	1	0	0	consumer	0.104936275	1	0.197323213	2.00E-05	0.000158664	1	1	1
9572544	Basiria	Basiria	nematode	GENUS	Animalia	Nematoda	Secernentea	Tylenchida	Tylenchidae	Basiria		8	3	9.94E-27	9	1	0	54	0	0	consumer	31.41666667	0.156306836	0.067088706	0.023135476	0.000361437	0	1	1
9577926	Planctomyces	Planctomyces	bacterie	GENUS	Bacteria	Planctomycetes	Planctomycetacia	Planctomycetales	Planctomycetaceae	Planctomyces		4	2	1.69E-27	33	0	0	1	0	0	consumer	0.104936275	1	0.197323213	2.00E-05	0.000158664	1	1	1
9582951	Nocardia	Nocardia	bacterie	GENUS	Bacteria	Actinobacteria		Actinomycetales	Nocardiaceae	Nocardia		4	2	1.48E-27	33	0	0	1	0	0	consumer	0.104936275	1	0.197323213	2.00E-05	0.000158664	1	1	1
9598872	Neourostylopsis	Neourostylopsis	protiste	GENUS	Chromista	Ciliophora	Hypotrichea	Urostylida	Holostichidae	Neourostylopsis		2	1	0	7	0	0	0	0	0	basal	0	0.110720033	0.03065232	4.16E-17	0.000158376	0	1	1
9616610	Actinocrinis puniceicyclus	Actinocrinis puniceicyclus	bacterie	SPECIES	Bacteria	Actinobacteria	Actinobacteria	Catenulisporales	Actinospicaceae	Actinocrinis	Actinocrinis puniceicyclus	4	2	1.54E-27	33	0	0	1	0	0	consumer	0.104936275	1	0.197323213	2.00E-05	0.000158664	1	1	1
9623011	Penicillium	Penicillium	fungi	GENUS	Fungi	Ascomycota	Eurotiomycetes	Eurotiales	Trichocomaceae	Penicillium		9	2	6.07E-28	22	0	0	1	0	0	consumer	0.126494322	0.30879278	0.078076501	2.00E-05	0.000158664	1	1	1
9659532	Filobasidium stepposum	Filobasidium stepposum	fungi	SPECIES	Fungi	Basidiomycota	Tremellomycetes	Filobasidiales	Filobasidiaceae	Filobasidium	Filobasidium stepposum	9	2	1.25E-27	21	0	0	1	0	0	consumer	0.098716544	0.303651547	0.076134619	2.00E-05	0.000158664	1	1	1
9676124	Phyllobacterium	Phyllobacterium	bacterie	GENUS	Bacteria	Proteobacteria	Alphaproteobacteria	Rhizobiales	Phyllobacteriaceae	Phyllobacterium		4	2021-05-02	0.25	33	0	0	1	0	1	symbiote	1.568334968	1	0.199070172	0.000667624	0.000160893	1	1	1
9690045	Itersonilia pannonica	Itersonilia pannonica	fungi	SPECIES	Fungi	Basidiomycota	Tremellomycetes	Cystofilobasidiales	Cystofilobasidiaceae	Itersonilia	Itersonilia pannonica	9	2	1.28E-27	21	0	0	1	0	0	consumer	0.098716544	0.303651547	0.076134619	2.00E-05	0.000158664	1	1	1
9703717	Thaumatomonas	Thaumatomonas	protiste	GENUS	Chromista	Ochrophyta	Raphidophyceae			Thaumatomonas		6	2	9.46E-27	11	0	0	1	0	0	consumer	1.1875	0.230244315	0.04871986	1.30E-06	0.000159461	0	1	1
9744773	Hodophilus hymenocephalus	Hodophilus hymenocephalus	fungi	SPECIES	Fungi	Basidiomycota	Agaricomycetes	Agaricales	Clavariaceae	Hodophilus	Hodophilus hymenocephalus	9	2	1.48E-27	21	0	0	1	0	0	consumer	0.098716544	0.303651547	0.076134619	2.00E-05	0.000158664	1	1	1
9758565	Hymenochaetopsis olivacea	Hymenochaetopsis olivacea	fungi	SPECIES	Fungi	Basidiomycota	Agaricomycetes	Hymenochaetales	Hymenochaetaceae	Hymenochaetopsis	Hymenochaetopsis olivacea	9	2	1.84E-27	21	0	0	1	0	0	consumer	2021-05-05	0.16799883	0.035457992	1.37E-16	0.000173333	1	1	0
9762970	Ochromonas	Ochromonas	algue	GENUS	Chromista	Ochrophyta	Chrysophyceae	Ochromonadales	Chromulinaceae	Ochromonas		6	2	9.46E-27	11	0	0	1	0	0	consumer	2.1875	0.11887944	0.025240923	1.30E-06	0.000159461	1	1	0
9806438	Lumbricus	Lumbricus	annelide	GENUS	Animalia	Annelida	Clitellata	Crassiclitellata	Lumbricidae	Lumbricus		16	2	4.64E-28	0	0	0	1	0	0	consumer	0	1.04E-18	0.012116643	2.00E-05	0.000158664	1	1	1
9815647	Epistylis	Epistylis	protiste	GENUS	Chromista	Ciliophora	Oligohymenophorea	Peritrichida	Epistylididae	Epistylis		2	1	0	7	0	0	0	0	0	basal	0	0.110720033	0.03065232	4.16E-17	0.000158376	0	1	1
102558290	Nitrospira	Nitrospira	bacterie	GENUS	Bacteria	Nitrospirae	Nitrospira	Nitrospirales	Nitrospiraceae	Nitrospira		4	2	6.98E-28	33	0	0	1	0	0	consumer	0.104936275	1	0.197323213	2.00E-05	0.000158664	1	1	1
102565918	Nakamurella	Nakamurella	bacterie	GENUS	Bacteria	Actinobacteria	Actinobacteria	nakamurellales	nakamurellaceae	Nakamurella		4	2	5.14E-26	33	0	0	1	0	0	consumer	0.104936275	1	0.197323213	2.00E-05	0.000158664	1	1	1
102710354	Nannocystis	Nannocystis	bacterie	GENUS	Bacteria	Proteobacteria	Deltaproteobacteria	Myxococcales	Nannocystinaceae	Nannocystis		4	2	1.21E-26	33	0	0	1	0	0	consumer	0.104936275	1	0.197323213	2.00E-05	0.000158664	1	1	1
102979699	Nannochloris	Nannochloris	algue	GENUS	Plantae	Chlorophyta	Trebouxiophyceae	Chlorellales	Chlorellaceae	Nannochloris		16	2	4.25E-26	1	0	0	1	0	0	consumer	0	0.002435068	0.00072805	6.49E-07	0.000158919	1	0	0
103079544	Echinamoeba exundans	Echinamoeba exundans	protiste	SPECIES	Protozoa	Amoebozoa	Lobosa	Amoebida	Echinamoebidae	Echinamoeba	Echinamoeba exduens	2	1	0	6	0	0	0	0	0	basal	0	0.151507078	0.036099793	3.12E-17	0.000158376	0	1	1
103498073	Vermamoeba vermiformis	Vermamoeba vermiformis	protiste	SPECIES	Protozoa	Amoebozoa	Lobosa	Amoebida	Vermamoebidae	Vermamoeba	Vermamoeba vermiformis	2	1	0	6	0	0	0	0	0	basal	0	0.151507078	0.036099793	3.12E-17	0.000158376	0	1	1
104340218	Pedosphaera	Pedosphaera	bacterie	GENUS	Bacteria	Verrucomicrobia	Verrucomicrobiae	Verrucomicrobiales	Verrucomicrobia subdivision 3	Pedosphaera		4	2	2.02E-25	33	0	0	1	0	0	consumer	0.104936275	1	0.197323213	2.00E-05	0.000158664	1	1	1
120786288	Acidiferrobacteraceae	Acidiferrobacteraceae	bacterie	FAMILY	Bacteria	Proteobacteria	Gammaproteobacteria	Acidiferrobacterales	Acidiferrobacteraceae			4	2	2.59E-25	33	0	0	1	0	0	consumer	0.104936275	1	0.197323213	2.00E-05	0.000158664	1	1	1
126037304	Isosphaeraceae	Isosphaeraceae	bacterie	FAMILY	Bacteria	Planctomycetes	Planctomycetia	Planctomycetiales	Isosphaeraceae			4	2	6.07E-27	33	0	0	1	0	0	consumer	0.104936275	1	0.197323213	2.00E-05	0.000158664	1	1	1
126043370	Microthrixaceae	Microthrixaceae	bacterie	FAMILY	Bacteria	Actinobacteria	Acidimicrobiia	Acidimicrobiales	Microthrixaceae			4	2	7.08E-27	33	0	0	1	0	0	consumer	0.104936275	1	0.197323213	2.00E-05	0.000158664	1	1	1
128048854	Leptophryidae	Leptophryidae	protiste	FAMILY	Chromista	Cercozoa	Filosia	Vampyrellida	Leptophryidae			3	2.368054108	0.619263206	3	0	0	39	0	0	consumer	0	0.04247265	0.051850922	0.008198654	0.001602491	0	1	1
2120985C1	Seira barnardi	Seira barnardi	collembole	SPECIES	Animalia	Arthropoda	Entognatha	Collembola	Entomobryidae	Seira	Seira barnardi	16	1	0	1	2	0	0	0	0	basal	0	1.23E-05	0.000646292	1.56E-17	0.000158376	1	0	0
2121983C1	Crossodonthina koreana	Crossodonthina koreana	collembole	SPECIES	Animalia	Arthropoda	Entognatha	Collembola	Neanuridae	Crossodonthina	Crossodonthina koreana	16	1	0	1	2	0	0	0	0	basal	0	1.23E-05	0.000646292	1.56E-17	0.000158376	1	0	0
2193785C1	Pilogalumna rosauraruizae	Pilogalumna rosauraruizae	acariens	SPECIES	Animalia	Arthropoda	Arachnida	Sarcoptiformes	Galumnidae	Pilogalumna	Pilogalumna rosauraruizae	16	1	0	0	2	0	0	0	0	basal	0	2.24E-05	0.00126533	1.20E-17	0.000158376	1	1	0
2282644C1	Mesodorylaimus cf. nigritulus AV-2005	Mesodorylaimus cf. nigritulus AV-2005	nematode	SPECIES	Animalia	Nematoda	Adenophorea	Dorylaimida	Dorylaimidae	Mesodorylaimus	Mesodorylaimus cf. nigritulus AV-2005	2	3	6.04E-27	9	1	0	1	0	0	consumer	0.666666667	0.156306836	0.04218838	0.000367132	0.00016377	0	1	1
2284116C1	Rotylenchus vitis	Rotylenchus vitis	nematode	SPECIES	Animalia	Nematoda	Secernentea	Tylenchida	Hoplolaimidae	Rotylenchus	Rotylenchus vitis	2	1	0	9	1	0	0	0	0	basal	0	0.156306836	0.041755084	6.24E-17	0.000158376	0	1	1
2638548C1	Coelastrella saipanensis	Coelastrella saipanensis	algue	SPECIES	Plantae	Chlorophyta	Chlorophyceae	Sphaeropleales	Scenedesmaceae	Coelastrella	Coelastrella saipanensis	16	2	9.29E-27	1	0	0	1	0	0	consumer	0	0.002435068	0.00072805	6.49E-07	0.000158919	1	0	0
3194385C1	Chlamydomyxa labyrinthuloides	Chlamydomyxa labyrinthuloides	algue	SPECIES	Chromista	Ochrophyta	Picophagea	Chlamydomyxales	Chlamydomyxaceae	Chlamydomyxa	Chlamydomyxa labyrinthuloides	6	2	6.82E-27	11	0	0	1	0	0	consumer	2.1875	0.11887944	0.025240923	1.30E-06	0.000159461	1	1	0
3194398C1	Hibberdia magna	Hibberdia magna	algue	SPECIES	Chromista	Ochrophyta	Chrysophyceae	Hibberdiales	Hibberdiaceae	Hibberdia	Hibberdia magna	16	2	6.82E-27	0	0	0	1	0	0	consumer	0	1.04E-18	0.000192203	6.49E-07	0.000158919	1	0	0
3194566C1	Spumella lacusvadosi	Spumella lacusvadosi	algue	GENUS	Chromista	Ochrophyta	Chrysophyceae	Ochromonadales	Chromulinaceae	Spumella	Spumella lacusvadosi	6	2	6.82E-27	11	0	0	1	0	0	consumer	2.1875	0.11887944	0.025240923	1.30E-06	0.000159461	1	1	0
3200900C1	Xanthonema bristolianum	Xanthonema bristolianum	algue	SPECIES	Chromista	Ochrophyta	Xanthophyceae	Tribonematales	Xanthonemataceae	Xanthonema	Xanthonema bristolianum	16	2	6.39E-27	0	0	0	1	0	0	consumer	0	1.04E-18	0.000192203	6.49E-07	0.000158919	1	0	0
3200939C1	Heterococcus caespitosus	Heterococcus caespitosus	algue	SPECIES	Chromista	Ochrophyta	Xanthophyceae	Tribonematales	Heteropediaceae	Heterococcus	Heterococcus caespitosus	16	2	6.97E-27	0	0	0	1	0	0	consumer	0	1.04E-18	0.000192203	6.49E-07	0.000158919	1	0	0
3201016C1	Pseudopleurochloris antarctica	Pseudopleurochloris antarctica	algue	SPECIES	Chromista	Ochrophyta	Xanthophyceae	Xanthophyceae	Xanthophyceae	Pseudopleurochloris	Pseudopleurochloris antarctica	16	2	6.82E-27	0	0	0	1	0	0	consumer	0	1.04E-18	0.000192203	6.49E-07	0.000158919	1	0	0
3201179C1	Chlorellidium tetrabotrys	Chlorellidium tetrabotrys	algue	SPECIES	Chromista	Ochrophyta	Xanthophyceae	Mischococcales	Botryochloridaceae	Chlorellidium	Chlorellidium tetrabotrys	16	2	7.12E-27	0	0	0	1	0	0	consumer	0	1.04E-18	0.000192203	6.49E-07	0.000158919	1	0	0
3201190C1	Mischococcus sphaerocephalus	Mischococcus sphaerocephalus	algue	SPECIES	Chromista	Ochrophyta	Xanthophyceae	Mischococcales	Mischococcaceae	Mischococcus	Mischococcus sphaerocephalus	16	2	6.97E-27	0	0	0	1	0	0	consumer	0	1.04E-18	0.000192203	6.49E-07	0.000158919	1	0	0
3201319C1	Pleurochloris meiringensis	Pleurochloris meiringensis	algue	SPECIES	Chromista	Ochrophyta	Xanthophyceae	Mischococcales	Pleurochloridaceae	Pleurochloris	Pleurochloris meiringensis	16	2	7.19E-27	0	0	0	1	0	0	consumer	0	1.04E-18	0.000192203	6.49E-07	0.000158919	1	0	0
3202401C1	Siluania monomastiga	Siluania monomastiga	protiste	SPECIES	Chromista	Bigyra	Bikosea	Bicosoecales	Siluaniaceae	Siluania	Siluania monomastiga	2	1	0	3	0	0	0	0	0	basal	0	0.04247265	0.013520077	1.56E-17	0.000158376	0	1	1
3210222C1	Cercomonas alexieffi	Cercomonas alexieffi	protiste	SPECIES	Chromista	Cercozoa	Thecofilosea	Ebriida	Cercomonadidae	Cercomonas	Cercomonas alexieffi	2	1	0	4	0	0	0	0	0	basal	0	0.042776052	0.013955548	2.39E-17	0.000158376	0	1	1
3210222C10	Cercomonas vacuolata	Cercomonas vacuolata	protiste	SPECIES	Chromista	Cercozoa	Thecofilosea	Ebriida	Cercomonadidae	Cercomonas	Cercomonas vacuolata	2	1	0	4	0	0	0	0	0	basal	0	0.042776052	0.013955548	2.39E-17	0.000158376	0	1	1
3210222C2	Cercomonas braziliensis	Cercomonas braziliensis	protiste	SPECIES	Chromista	Cercozoa	Thecofilosea	Ebriida	Cercomonadidae	Cercomonas	Cercomonas braziliensis	2	1	0	4	0	0	0	0	0	basal	0	0.042776052	0.013955548	2.39E-17	0.000158376	0	1	1
3210222C3	Cercomonas celer	Cercomonas celer	protiste	SPECIES	Chromista	Cercozoa	Thecofilosea	Ebriida	Cercomonadidae	Cercomonas	Cercomonas celer	2	1	0	4	0	0	0	0	0	basal	0	0.042776052	0.013955548	2.39E-17	0.000158376	0	1	1
3210222C4	Cercomonas fastiga	Cercomonas fastiga	protiste	SPECIES	Chromista	Cercozoa	Thecofilosea	Ebriida	Cercomonadidae	Cercomonas	Cercomonas fastiga	2	1	0	4	0	0	0	0	0	basal	0	0.042776052	0.013955548	2.39E-17	0.000158376	0	1	1
3210222C5	Cercomonas media	Cercomonas media	protiste	SPECIES	Chromista	Cercozoa	Thecofilosea	Ebriida	Cercomonadidae	Cercomonas	Cercomonas media	2	1	0	4	0	0	0	0	0	basal	0	0.042776052	0.013955548	2.39E-17	0.000158376	0	1	1
3210222C6	Cercomonas parambigua	Cercomonas parambigua	protiste	SPECIES	Chromista	Cercozoa	Thecofilosea	Ebriida	Cercomonadidae	Cercomonas	Cercomonas parambigua	2	1	0	4	0	0	0	0	0	basal	0	0.042776052	0.013955548	2.39E-17	0.000158376	0	1	1
3210222C7	Cercomonas parincurva	Cercomonas parincurva	protiste	SPECIES	Chromista	Cercozoa	Thecofilosea	Ebriida	Cercomonadidae	Cercomonas	Cercomonas parincurva	2	1	0	4	0	0	0	0	0	basal	0	0.042776052	0.013955548	2.39E-17	0.000158376	0	1	1
3210222C8	Cercomonas radiata	Cercomonas radiata	protiste	SPECIES	Chromista	Cercozoa	Thecofilosea	Ebriida	Cercomonadidae	Cercomonas	Cercomonas radiata	2	1	0	4	0	0	0	0	0	basal	0	0.042776052	0.013955548	2.39E-17	0.000158376	0	1	1
3210222C9	Cercomonas rapida	Cercomonas rapida	protiste	SPECIES	Chromista	Cercozoa	Thecofilosea	Ebriida	Cercomonadidae	Cercomonas	Cercomonas rapida	2	1	0	4	0	0	0	0	0	basal	0	0.042776052	0.013955548	2.39E-17	0.000158376	0	1	1
3224243C1	Streptacidiphilus alcalitolerans	Streptacidiphilus alcalitolerans	bacterie	SPECIES	Bacteria	Actinobacteria	Actinobacteria	Actinomycetales	Streptomycetaceae	Streptacidiphilus	Streptacidiphilus alcalitolerans	4	2	1.69E-27	33	0	0	1	0	0	consumer	0.104936275	1	0.197323213	2.00E-05	0.000158664	1	1	1
4281960C1	Romanomermis sichuanensis	Romanomermis sichuanensis	nematode	SPECIES	Animalia	Nematoda	Adenophorea	Mermithida	Mermithidae	Romanomermis	Romanomermis sichuanensis	2	1	0	9	1	0	0	0	0	basal	0	0.157075324	0.04260196	6.24E-17	0.000158376	1	1	1
4378507C1	Corythion dubium	Corythion dubium	protiste	SPECIES	Protozoa	Cercozoa	Filosia	Aconchulinida	Cyphoderiidae	Corythion	Corythion dubium	2	1	0	6	0	0	0	0	0	basal	0	0.075753539	0.018049899	3.12E-17	0.000158376	0	1	0
4892213C1	Apusomonas proboscidea	Apusomonas proboscidea	protiste	SPECIES	Protozoa	Sulcozoa	Thecomonadea	Apusomonadida	Apusomonadidae	Apusomonas	Apusomonas proboscidea	2	1	0	7	0	0	0	0	0	basal	0	0.15181048	0.036535265	4.16E-17	0.000158376	0	1	1
4893086C1	Leptomyxa reticulata	Leptomyxa reticulata	protiste	SPECIES	Protozoa	Amoebozoa	Tubulinea	Leptomyxida	Leptomyxidae	Leptomyxa	Leptomyxa reticulata	6	3	6.85E-26	6	0	0	5	0	0	consumer	0	0.151507078	0.041751044	0.007527707	0.000183822	0	1	1
4899951C1	Poterioochromonas malhamensis	Poterioochromonas malhamensis	algue	SPECIES	Chromista	Ochrophyta	Chrysophyceae	Chromulinales	Dinobryaceae	Poterioochromonas	Poterioochromonas malhamensis	6	2	8.78E-27	11	0	0	1	0	0	consumer	2.1875	0.11887944	0.025240923	1.30E-06	0.000159461	1	1	0
4899951C2	Poterioochromonas stipitata	Poterioochromonas stipitata	algue	SPECIES	Chromista	Ochrophyta	Chrysophyceae	Chromulinales	Dinobryaceae	Poterioochromonas	Poterioochromonas stipitata	6	2	8.70E-27	11	0	0	1	0	0	consumer	2.1875	0.11887944	0.025240923	1.30E-06	0.000159461	1	1	0
4900166C1	Rhogostoma schuessleri	Rhogostoma schuessleri	protiste	SPECIES	Chromista	Cercozoa	Imbricatea	Testaceafilosida	Chlamydophryidae	Rhogostoma	Rhogostoma schuessleri	2	1	0	4	0	0	0	0	0	basal	0	0.042776052	0.013955548	2.39E-17	0.000158376	0	1	1
5271044C1	Chlamydomonas philotes	Chlamydomonas philotes	algue	SPECIES	Plantae	Chlorophyta	Chlorophyceae	Volvocales	Chlamydomonadaceae	Chlamydomonas	Chlamydomonas philotes	16	2	8.29E-27	1	0	0	1	0	0	consumer	0	0.002435068	0.00072805	6.49E-07	0.000158919	1	0	0
5899695C1	Paracercomonas astra	Paracercomonas astra	protiste	SPECIES	Chromista	Cercozoa	Thecofilosea	Ebriida	Cercomonadidae	Paracercomonas	Paracercomonas astra	2	1	0	4	0	0	0	0	0	basal	0	0.042776052	0.013955548	2.39E-17	0.000158376	0	1	1
5899695C2	Paracercomonas compacta	Paracercomonas compacta	protiste	SPECIES	Chromista	Cercozoa	Thecofilosea	Ebriida	Cercomonadidae	Paracercomonas	Paracercomonas compacta	2	1	0	4	0	0	0	0	0	basal	0	0.042776052	0.013955548	2.39E-17	0.000158376	0	1	1
5899695C3	Paracercomonas filosa	Paracercomonas filosa	protiste	SPECIES	Chromista	Cercozoa	Thecofilosea	Ebriida	Cercomonadidae	Paracercomonas	Paracercomonas filosa	2	1	0	4	0	0	0	0	0	basal	0	0.042776052	0.013955548	2.39E-17	0.000158376	0	1	1
5899695C4	Paracercomonas paralaciniaegerens	Paracercomonas paralaciniaegerens	protiste	SPECIES	Chromista	Cercozoa	Thecofilosea	Ebriida	Cercomonadidae	Paracercomonas	Paracercomonas paralaciniaegerens	2	1	0	4	0	0	0	0	0	basal	0	0.042776052	0.013955548	2.39E-17	0.000158376	0	1	1
7566978C1	Pseudoplatynematum denticulatum	Pseudoplatynematum denticulatum	protiste	SPECIES	Chromista	Ciliophora	Oligohymenophorea	Hymenostomatida	Cinetochilidae	Pseudoplatynematum	Pseudoplatynematum denticulatum	2	1	0	7	0	0	0	0	0	basal	0	0.110720033	0.03065232	4.16E-17	0.000158376	0	1	1
7787742C1	Platyophrya bromelicola	Platyophrya bromelicola	protiste	SPECIES	Chromista	Ciliophora	Colpodea	Cyrtolophosidida	Platyophryidae	Platyophrya	Platyophrya bromelicola	2	4.050587173	1.19E-27	7	0	0	7	0	0	consumer	0.317460317	0.110720033	0.065306983	0.004822931	0.000646694	0	1	1
7990941C1	Pentapharsodinium tyrrhenicum	Pentapharsodinium tyrrhenicum	algue	GENUS	Chromista	Myzozoa	Dinophyceae	Peridiniales	Peridiniaceae	Pentapharsodinium	Pentapharsodinium tyrrhenicum	16	1	0	0	0	0	0	0	0	unknown	0	1.04E-18	0.001746959	5.98E-18	0.000158376	1	0	0
8045705C1	Syncystis mirabilis	Syncystis mirabilis	protiste	SPECIES	Chromista	Myzozoa	Conoidasida	Eugregarinorida	Urosporidae	Urospora	Syncystis mirabilis	2	1	0	3	0	0	0	0	0	basal	0	0.04247265	0.013520077	1.56E-17	0.000158376	1	1	1
8079935C1	Candidatus Nitrososphaera gargensis	Candidatus Nitrososphaera gargensis	archae	SPECIES	Archaea	Thaumarchaeota	??	Nitrososphaerales	Nitrososphaeraceae	Nitrososphaera	Candidatus Nitrososphaera gargensis	6	2	4.37E-26	27	0	0	1	0	0	consumer	1.2997151	0.654637193	0.134577002	2.00E-05	0.000158664	1	1	1
8167254C1	Anteholosticha rectangula	Anteholosticha rectangula	protiste	SPECIES	Chromista	Ciliophora	Hypotrichea	Urostylida	Holostichidae	Anteholosticha	Anteholosticha rectangula	2	1	0	7	0	0	0	0	0	basal	0	0.110720033	0.03065232	4.16E-17	0.000158376	0	1	1
8198844C1	Leptopharynx bromelicola	Leptopharynx bromelicola	protiste	SPECIES	Chromista	Ciliophora	Nassophorea	Nassulida	Leptopharynidae	Leptopharynx	Leptopharynx bromelicola	2	1	0	7	0	0	0	0	0	basal	0	0.110720033	0.03065232	4.16E-17	0.000158376	0	1	1
8280877C1	Protocyclidium sinica	Protocyclidium sinica	protiste	SPECIES	Chromista	Ciliophora	Oligohymenophorea	Scuticociliatida	Cyclidiidae	Protocyclidium	Protocyclidium sinica	2	1	0	7	0	0	0	0	0	basal	0	0.110720033	0.03065232	4.16E-17	0.000158376	0	1	1
8410027C1	Euplotes qatarensis	Euplotes qatarensis	protiste	SPECIES	Chromista	Ciliophora	Hypotrichea	Euplotida	Euplotidae	Euplotes	Euplotes qatarensis	2	1	0	7	0	0	0	0	0	basal	0	0.110720033	0.03065232	4.16E-17	0.000158376	0	1	1
9171551C1	Neobodo designis	Neobodo designis	protiste	SPECIES	Protozoa	Euglenozoa	Kinetoplastea	Neobodonida	Neobodonidae	Neobodo	Neobodo designis	6	2.833333333	0.138888889	17	0	0	6	0	0	consumer	5.1875	0.437352299	0.095438045	0.007529005	0.000184907	0	1	1
9381748C1	Articulospora proliferata	Articulospora proliferata	fungi	SPECIES	Fungi	Ascomycota	Leotiomycetes	Helotiales	Helotiaceae	Articulospora	Articulospora proliferata	9	2	7.22E-28	22	0	0	1	0	0	consumer	0.126494322	0.30879278	0.078076501	2.00E-05	0.000158664	1	1	1
9762970C1	Ochromonas vasocystis	Ochromonas vasocystis	algue	SPECIES	Chromista	Ochrophyta	Chrysophyceae	Ochromonadales	Chromulinaceae	Ochromonas	Ochromonas vasocystis	6	2	9.63E-27	11	0	0	1	0	0	consumer	2.1875	0.11887944	0.025240923	1.30E-06	0.000159461	1	1	0
